# Supplementary material for: A multi-environment framework to evaluate the adaptation of wheat (Triticum aestivum) to heat stress
Source: Theor Appl Genet. 2022 Jan 20;135(4):1191–208. doi: 10.1007/s00122-021-04024-5 (PMC9033731; doi:10.1007/s00122-021-04024-5)
Supplement: Supplementary file 1 — Supplementary Table 1. Consensus map and individual linkage maps for all populations affixed with RefSeq physical positions of QTL identified. Supplementary Table 2. All QTL identified by trait measured, QTL type (responsive or performance; if responsive the climatic co-variate to which responsiveness was found), interval position (cM) (consensus map position), the effect of each QTL, P-Value, LOD, and physical position (RefSeq). Supplementary Table 3. Genetic correlations between environments for each trait and population. (XLSX 913 KB) [file 122_2021_4024_MOESM1_ESM.xlsx]

## Sheet: Title
A multi-environment framework to evaluate the adaptation of wheat (Triticum aestivum) to heat stress
Authors:
Paul Telfer1,2*, James Edwards1,2, Julian Taylor2, Jason A. Able2, Haydn Kuchel1,2
1 Australian Grain Technologies, Roseworthy Campus, Roseworthy, SA 5371, Australia
2 School of Agriculture, Food and Wine, The University of Adelaide, Waite Campus, PMB 1 Glen Osmond, Adelaide, SA 5064, Australia
* Corresponding author. E-mail address: paul.telfer@agtbreeding.com.au

## Sheet: Supplementary Table 1.
Supplementary Table 1.
Consensus map and individual linkage maps for all populations affixed with RefSeq physical positions of QTL identified.
Marker	Chromosome	Concensus Map Position (cM)	MG (MACE/GLADIUS) chromosome	MG (MACE/GLADIUS) position (cM)	RG (RAC1548/GLADIUS) chromosome	RG (RAC1548/GLADIUS) position (cM)	SG (SCOUT/GLADIUS) chromosome	SG (SCOUT/GLADIUS) position (cM)	SM (SCOUT/MACE) chromosome	SM (SCOUT/MACE) position (cM)	L2G (AUS17840/GLADIUS) chromosome	L2G (AUS17840/GLADIUS) position (cM)	REFSEQ Physical Position (base pair)	QTL
AXAFFSNP-06191	1A	0		NA	NA	NA	1A	0	1A	0	NA	NA
AXAFFSNP-00717	1A	0.731568	1A	0	NA	NA	NA	NA	NA	NA	1A	0
AXAFFSNP-06080	1A	0.731568		NA	NA	NA	1A	2.16938	1A	0.888983	NA	NA
AXAFFSNP-06144	1A	0.731568		NA	NA	NA	1A	2.16938	1A	0.888983	NA	NA
AXAFFSNP-06150	1A	0.731568	1A	0	NA	NA	NA	NA	NA	NA	1A	0
AXAFFSNP-06192	1A	0.731568	1A	0	NA	NA	NA	NA	NA	NA	1A	0
AXAFFSNP-06193	1A	0.731568		NA	NA	NA	NA	NA	NA	NA	NA	NA
AXAFFSNP-06214	1A	0.731568		NA	NA	NA	NA	NA	NA	NA	NA	NA
AXAFFSNP-06221	1A	0.731568	1A	0	NA	NA	NA	NA	NA	NA	1A	0
AXAFFSNP-12014	1A	1.05816	1A	0	NA	NA	NA	NA	NA	NA	1A	0
AXAFFSNP-12056	1A	1.30637	1A	0.568206	NA	NA	1A	2.16938	1A	0.888983	1A	0
AXAFFSNP-06139	1A	2.50823		NA	1A	0	1A	5.15395	1A	4.45055	NA	NA
AXAFFSNP-12009	1A	2.50823	1A	1.13641	1A	0	1A	5.15395	1A	4.45055	1A	0
AXAFFSNP-06113	1A	3.46624	1A	1.13641	NA	NA	1A	7.05188	1A	7.11975	1A	0
AXAFFSNP-06114	1A	3.46624	1A	1.13641	NA	NA	1A	7.05188	1A	7.11975	1A	0
AXAFFSNP-06118	1A	3.46624		NA	1A	2.27429	NA	NA	NA	NA	NA	NA
AXAFFSNP-06145	1A	3.46624	1A	1.13641	NA	NA	NA	NA	NA	NA	1A	0
AXAFFSNP-06165	1A	3.46624	1A	1.13641	NA	NA	NA	NA	NA	NA	1A	0
AXAFFSNP-06137	1A	3.79283		NA	NA	NA	1A	7.05188	1A	8.00873	NA	NA	6721519
AXAFFSNP-06138	1A	3.79283	1A	1.70462	1A	2.27429	1A	7.05188	1A	8.00873	1A	0
AXAFFSNP-06146	1A	4.3807		NA	1A	2.27429	1A	7.59391	1A	10.6779	NA	NA
AXAFFSNP-06152	1A	4.71164	1A	1.70462	1A	3.03193	1A	7.59391	1A	10.6779	1A	0
AXAFFSNP-06127	1A	5.19065		NA	1A	4.54754	1A	8.40699	1A	12.0116	NA	NA
AXAFFSNP-00558	1A	6.18349	1A	2.84118	1A	6.82184	NA	NA	NA	NA	1A	0
AXAFFSNP-02726	1A	6.18349	1A	2.84118	NA	NA	NA	NA	NA	NA	1A	0
AXAFFSNP-04803	1A	6.4796	1A	3.40938	NA	NA	NA	NA	NA	NA	1A	0
AXAFFSNP-06169	1A	6.4796	1A	3.40938	NA	NA	NA	NA	NA	NA	1A	0
AXAFFSNP-06220	1A	6.4796	1A	3.40938	1A	6.82184	NA	NA	NA	NA	1A	0
AXAFFSNP-02742	1A	6.79313	1A	3.97759	NA	NA	NA	NA	NA	NA	1A	0.806522
AXAFFSNP-06208	1A	6.79313	1A	3.97759	1A	6.82184	NA	NA	NA	NA	1A	0.806522
AXAFFSNP-12066	1A	6.79313	1A	3.97759	NA	NA	NA	NA	NA	NA	1A	0.806522
AXAFFSNP-12053	1A	7.14585	1A	3.97759	NA	NA	NA	NA	NA	NA	1A	1.61304
AXAFFSNP-06112	1A	7.9079	1A	6.25189	NA	NA	NA	NA	NA	NA	1A	3.22651
AXAFFSNP-01188	1A	8.15611	1A	6.82009	NA	NA	1A	16.6099	NA	NA	NA	NA
AXAFFSNP-17236	1A	8.15611		NA	NA	NA	NA	NA	NA	NA	1A	3.22651
AXAFFSNP-06103	1A	8.40432	1A	7.3883	NA	NA	NA	NA	NA	NA	1A	3.22651
AXAFFSNP-00716	1A	8.69172	1A	7.9565	NA	NA	NA	NA	NA	NA	1A	4.03303
AXAFFSNP-02741	1A	8.69172		NA	NA	NA	NA	NA	NA	NA	NA	NA
AXAFFSNP-17158	1A	8.69172		NA	1A	6.82184	NA	NA	NA	NA	NA	NA
AXAFFSNP-06206	1A	9.08363	1A	9.09306	NA	NA	NA	NA	NA	NA	1A	4.03303
AXAFFSNP-06207	1A	9.08363	1A	9.09306	NA	NA	NA	NA	NA	NA	1A	4.03303
AXAFFSNP-05420	1A	9.36232	1A	9.09306	NA	NA	NA	NA	NA	NA	1A	4.03303
AXAFFSNP-06068	1A	9.36232	1A	9.09306	1A	9.09613	NA	NA	NA	NA	1A	4.03303
AXAFFSNP-06081	1A	9.36232	1A	9.09306	NA	NA	NA	NA	NA	NA	1A	4.03303
AXAFFSNP-06097	1A	9.36232	1A	9.09306	NA	NA	NA	NA	NA	NA	1A	4.03303
AXAFFSNP-06120	1A	9.36232	1A	9.09306	NA	NA	NA	NA	NA	NA	1A	4.03303
AXAFFSNP-06121	1A	9.36232	1A	9.09306	NA	NA	NA	NA	NA	NA	1A	4.03303
AXAFFSNP-06087	1A	9.73682		NA	NA	NA	NA	NA	NA	NA	NA	NA
AXAFFSNP-06104	1A	9.73682	1A	9.09306	NA	NA	NA	NA	NA	NA	1A	4.03303
AXAFFSNP-06105	1A	9.73682	1A	9.09306	NA	NA	NA	NA	NA	NA	1A	4.03303
AXAFFSNP-06141	1A	9.73682		NA	NA	NA	NA	NA	NA	NA	NA	NA
AXAFFSNP-11996	1A	9.73682	1A	9.09306	NA	NA	NA	NA	NA	NA	1A	4.03303
AXAFFSNP-12065	1A	9.73682		NA	NA	NA	NA	NA	NA	NA	NA	NA
AXAFFSNP-06074	1A	10.1157	1A	9.09306	1A	9.85377	NA	NA	NA	NA	1A	4.03303
AXAFFSNP-06084	1A	10.1157	1A	9.09306	NA	NA	NA	NA	NA	NA	1A	4.03303
AXAFFSNP-12068	1A	10.1157		NA	1A	9.85377	NA	NA	NA	NA	NA	NA
AXAFFSNP-00851	1A	10.3987	1A	9.66127	NA	NA	NA	NA	NA	NA	1A	4.03303
AXAFFSNP-05611	1A	10.3987		NA	NA	NA	NA	NA	NA	NA	NA	NA
AXAFFSNP-06158	1A	10.3987		NA	NA	NA	NA	NA	NA	NA	1A	4.03303
AXAFFSNP-06205	1A	10.3987		NA	1A	10.6114	NA	NA	NA	NA	NA	NA
AXAFFSNP-12037	1A	10.3987		NA	1A	10.6114	NA	NA	NA	NA	NA	NA
AXAFFSNP-06075	1A	10.9343		NA	NA	NA	NA	NA	NA	NA	NA	NA
AXAFFSNP-06076	1A	10.9343		NA	NA	NA	NA	NA	NA	NA	NA	NA
AXAFFSNP-06107	1A	10.9343		NA	NA	NA	NA	NA	NA	NA	NA	NA
AXAFFSNP-03983	1A	12.0622	1A	9.66127	NA	NA	NA	NA	NA	NA	1A	4.03303
AXAFFSNP-03984	1A	12.0622		NA	1A	12.8857	1A	31.3889	1A	35.8994	NA	NA
AXAFFSNP-03985	1A	12.0622	1A	9.66127	NA	NA	NA	NA	NA	NA	1A	4.03303
AXAFFSNP-06085	1A	12.0622	1A	9.66127	NA	NA	NA	NA	NA	NA	1A	4.03303
AXAFFSNP-06089	1A	12.0622		NA	NA	NA	NA	NA	NA	NA	NA	NA
AXAFFSNP-06101	1A	12.0622	1A	9.66127	NA	NA	NA	NA	NA	NA	1A	4.03303
AXAFFSNP-06102	1A	12.0622		NA	NA	NA	NA	NA	NA	NA	NA	NA
AXAFFSNP-06083	1A	12.3888		NA	1A	13.6433	1A	31.3889	1A	35.8994	NA	NA
AXAFFSNP-06134	1A	12.3888	1A	9.66127	1A	13.6433	1A	31.3889	1A	35.8994	1A	4.03303
AXAFFSNP-17155	1A	12.3888		NA	1A	13.6433	NA	NA	NA	NA	NA	NA
AXAFFSNP-04482	1A	12.7066	1A	9.66127	1A	14.401	NA	NA	NA	NA	1A	4.03303
AXAFFSNP-06090	1A	12.7066		NA	1A	14.401	NA	NA	NA	NA	NA	NA
AXAFFSNP-06122	1A	12.7066	1A	9.66127	NA	NA	NA	NA	NA	NA	1A	4.03303
AXAFFSNP-06123	1A	12.7066	1A	9.66127	NA	NA	NA	NA	NA	NA	1A	4.03303
AXAFFSNP-17173	1A	12.7066	1A	9.66127	NA	NA	NA	NA	NA	NA	1A	4.03303
AXAFFSNP-06071	1A	13.0289		NA	1A	14.401	NA	NA	NA	NA	NA	NA
AXAFFSNP-06166	1A	13.0289	1A	9.66127	1A	14.401	NA	NA	NA	NA	1A	4.03303
AXAFFSNP-06167	1A	13.0289	1A	9.66127	1A	14.401	NA	NA	NA	NA	1A	4.03303
AXAFFSNP-12013	1A	13.0289	1A	9.66127	1A	14.401	NA	NA	NA	NA	1A	4.03303
AXAFFSNP-12041	1A	13.0289		NA	1A	14.401	NA	NA	NA	NA	NA	NA
AXAFFSNP-12072	1A	13.0289	1A	9.66127	1A	14.401	NA	NA	NA	NA	1A	4.03303
AXAFFSNP-12073	1A	13.0289		NA	1A	14.401	NA	NA	NA	NA	NA	NA
AXAFFSNP-06210	1A	13.3206	1A	10.2295	1A	14.401	NA	NA	NA	NA	1A	4.03303
AXAFFSNP-12029	1A	13.6951	1A	10.2295	1A	14.401	NA	NA	NA	NA	1A	4.03303
AXAFFSNP-00200	1A	13.9433	1A	10.7977	NA	NA	NA	NA	NA	NA	1A	4.03303
AXAFFSNP-02890	1A	13.9433		NA	1A	14.401	NA	NA	NA	NA	NA	NA
AXAFFSNP-04841	1A	13.9433		NA	NA	NA	NA	NA	NA	NA	NA	NA
AXAFFSNP-05421	1A	13.9433		NA	NA	NA	NA	NA	NA	NA	NA	NA
AXAFFSNP-06110	1A	13.9433		NA	1A	14.401	NA	NA	NA	NA	NA	NA
AXAFFSNP-11994	1A	13.9433		NA	1A	14.401	NA	NA	NA	NA	NA	NA
AXAFFSNP-12003	1A	13.9433		NA	1A	14.401	NA	NA	NA	NA	NA	NA
AXAFFSNP-12034	1A	13.9433		NA	NA	NA	NA	NA	NA	NA	NA	NA
AXAFFSNP-00118	1A	14.6575		NA	1A	14.401	NA	NA	NA	NA	NA	NA
AXAFFSNP-02093	1A	14.6575		NA	1A	14.401	NA	NA	NA	NA	NA	NA
AXAFFSNP-06091	1A	14.6575		NA	1A	14.401	NA	NA	NA	NA	NA	NA
AXAFFSNP-06092	1A	14.6575		NA	1A	14.401	NA	NA	NA	NA	NA	NA
AXAFFSNP-06163	1A	14.6575		NA	1A	14.401	NA	NA	NA	NA	NA	NA
AXAFFSNP-06174	1A	14.6575		NA	1A	14.401	NA	NA	NA	NA	NA	NA
AXAFFSNP-06173	1A	15.0146	1A	10.7977	NA	NA	NA	NA	NA	NA	1A	4.03303
AXAFFSNP-06082	1A	15.389		NA	1A	14.401	NA	NA	NA	NA	NA	NA
AXAFFSNP-06106	1A	15.7156		NA	1A	14.401	NA	NA	NA	NA	NA	NA
AXAFFSNP-06126	1A	15.7156	1A	14.2121	NA	NA	NA	NA	NA	NA	1A	6.45427	18291453
AXAFFSNP-06187	1A	15.7156		NA	1A	14.401	NA	NA	NA	NA	NA	NA
AXAFFSNP-06213	1A	15.7156	1A	14.2121	NA	NA	NA	NA	NA	NA	1A	6.45427
AXAFFSNP-12017	1A	15.7156	1A	14.2121	NA	NA	NA	NA	NA	NA	1A	6.45427
AXAFFSNP-12071	1A	15.7156	1A	14.2121	NA	NA	NA	NA	NA	NA	1A	6.45427
AXAFFSNP-06111	1A	16.0466		NA	1A	15.1586	NA	NA	NA	NA	NA	NA
AXAFFSNP-00748	1A	16.395		NA	NA	NA	NA	NA	NA	NA	NA	NA
AXAFFSNP-03302	1A	16.395	1A	14.2121	NA	NA	NA	NA	NA	NA	1A	6.45427
AXAFFSNP-12007	1A	16.395		NA	NA	NA	NA	NA	NA	NA	NA	NA
AXAFFSNP-06116	1A	16.6736	1A	14.2121	NA	NA	NA	NA	NA	NA	1A	6.45427
AXAFFSNP-04374	1A	17.0481		NA	NA	NA	NA	NA	NA	NA	NA	NA
AXAFFSNP-12074	1A	17.0481		NA	NA	NA	NA	NA	NA	NA	NA	NA
AXAFFSNP-06164	1A	17.1178	1A	14.7803	1A	18.1926	NA	NA	NA	NA	1A	7.26079
AXAFFSNP-06095	1A	18.4372		NA	1A	21.2266	NA	NA	NA	NA	NA	NA
AXAFFSNP-06182	1A	18.4372		NA	1A	21.2266	NA	NA	NA	NA	NA	NA
AXAFFSNP-06184	1A	18.4372		NA	1A	21.2266	NA	NA	NA	NA	NA	NA
AXAFFSNP-06198	1A	18.4372		NA	1A	21.2266	NA	NA	NA	NA	NA	NA
AXAFFSNP-11997	1A	18.4372		NA	1A	21.2266	NA	NA	NA	NA	NA	NA
AXAFFSNP-06070	1A	19.0991		NA	1A	22.7423	NA	NA	NA	NA	NA	NA
AXAFFSNP-06136	1A	19.0991		NA	1A	22.7423	NA	NA	NA	NA	NA	NA
AXAFFSNP-06195	1A	19.0991	1A	17.6242	1A	22.7423	NA	NA	NA	NA	1A	12.1147
AXAFFSNP-11991	1A	19.4257		NA	1A	23.4999	NA	NA	NA	NA	NA	NA
AXAFFSNP-06186	1A	19.7523		NA	1A	22.7423	NA	NA	NA	NA	NA	NA
AXAFFSNP-03494	1A	20.0833		NA	1A	23.4999	NA	NA	NA	NA	NA	NA
AXAFFSNP-06194	1A	20.0833		NA	NA	NA	NA	NA	NA	NA	NA	NA
AXAFFSNP-12006	1A	20.0833		NA	NA	NA	NA	NA	NA	NA	NA	NA
AXAFFSNP-12033	1A	20.436	1A	18.7608	1A	24.2575	NA	NA	NA	NA	1A	14.5359
AXAFFSNP-12045	1A	20.436	1A	18.7608	1A	24.2575	NA	NA	NA	NA	1A	14.5359
AXAFFSNP-12047	1A	20.436	1A	18.7608	1A	24.2575	NA	NA	NA	NA	1A	14.5359
AXAFFSNP-06201	1A	21.1763	1A	19.8974	1A	26.5318	NA	NA	NA	NA	1A	16.1494
AXAFFSNP-12059	1A	21.1763		NA	NA	NA	NA	NA	NA	NA	NA	NA
AXAFFSNP-03823	1A	21.5943	1A	20.4656	1A	26.5318	NA	NA	NA	NA	1A	16.9559
AXAFFSNP-03824	1A	21.5943	1A	20.4656	1A	26.5318	NA	NA	NA	NA	1A	16.9559
AXAFFSNP-06202	1A	21.5943		NA	NA	NA	NA	NA	NA	NA	NA	NA
AXAFFSNP-12035	1A	21.5943		NA	NA	NA	NA	NA	NA	NA	NA	NA
AXAFFSNP-05303	1A	21.9253	1A	20.4656	1A	27.2894	NA	NA	NA	NA	1A	16.9559
AXAFFSNP-05032	1A	22.5784	1A	22.7399	NA	NA	NA	NA	NA	NA	1A	16.9559
AXAFFSNP-12057	1A	22.5784	1A	22.7399	NA	NA	NA	NA	NA	NA	1A	16.9559
AXAFFSNP-12026	1A	22.8571	1A	22.7399	1A	27.2894	NA	NA	NA	NA	1A	16.9559
AXAFFSNP-12011	1A	23.8108	1A	24.4451	NA	NA	NA	NA	NA	NA	1A	20.1862
AXAFFSNP-12063	1A	24.882	1A	24.4451	NA	NA	NA	NA	NA	NA	1A	20.1862
AXAFFSNP-05662	1A	25.4002		NA	NA	NA	1A	46.1679	1A	50.5249	NA	NA
AXAFFSNP-06196	1A	25.4002	1A	26.1503	NA	NA	NA	NA	NA	NA	1A	20.9927
AXAFFSNP-06197	1A	25.4002	1A	26.1503	NA	NA	NA	NA	NA	NA	1A	20.9927
AXAFFSNP-04986	1A	25.7007	1A	26.7185	NA	NA	NA	NA	NA	NA	1A	21.7993
AXAFFSNP-17017	1A	25.7007	1A	26.7185	NA	NA	NA	NA	NA	NA	1A	21.7993
AXAFFSNP-17217	1A	25.7007	1A	26.7185	NA	NA	NA	NA	NA	NA	1A	21.7993
AXAFFSNP-02282	1A	26.0577	1A	26.7185	NA	NA	NA	NA	NA	NA	1A	21.7993
AXAFFSNP-05496	1A	26.0577	1A	26.7185	NA	NA	NA	NA	NA	NA	1A	21.7993
AXAFFSNP-06079	1A	26.0577	1A	26.7185	NA	NA	1A	46.4389	1A	50.9694	1A	21.7993
AXAFFSNP-06172	1A	26.0577	1A	26.7185	NA	NA	1A	46.4389	1A	50.9694	1A	21.7993
AXAFFSNP-12000	1A	26.306	1A	26.7185	NA	NA	1A	46.4389	1A	51.4138	1A	22.6058
AXAFFSNP-12062	1A	26.5542	1A	27.2867	NA	NA	1A	46.4389	1A	51.4138	1A	22.6058
AXAFFSNP-03567	1A	26.7153	1A	27.8549	NA	NA	1A	46.7099	1A	51.4138	1A	22.6058
AXAFFSNP-12012	1A	26.7153	1A	27.8549	NA	NA	1A	46.7099	1A	51.4138	1A	22.6058
AXAFFSNP-12069	1A	27.0157	1A	27.8549	NA	NA	NA	NA	NA	NA	1A	22.6058
AXAFFSNP-06117	1A	27.4599	1A	28.4231	NA	NA	NA	NA	NA	NA	1A	22.6058
AXAFFSNP-05324	1A	27.9259	1A	28.9913	NA	NA	NA	NA	NA	NA	1A	22.6058
AXAFFSNP-00628	1A	28.2655		NA	NA	NA	1A	47.252	1A	51.8583	NA	NA
AXAFFSNP-03434	1A	28.2655	1A	28.9913	NA	NA	NA	NA	NA	NA	1A	22.6058
AXAFFSNP-06170	1A	28.2655		NA	NA	NA	1A	47.252	1A	51.8583	NA	NA
AXAFFSNP-06219	1A	28.2655		NA	NA	NA	1A	47.252	1A	51.8583	NA	NA
AXAFFSNP-03937	1A	28.5616	1A	29.5595	NA	NA	1A	47.252	1A	51.8583	1A	22.6058
AXAFFSNP-03938	1A	28.5616	1A	29.5595	NA	NA	1A	47.252	1A	51.8583	1A	22.6058
AXAFFSNP-06209	1A	28.5616	1A	29.5595	NA	NA	NA	NA	NA	NA	1A	22.6058
AXAFFSNP-11992	1A	28.5616		NA	NA	NA	1A	47.252	1A	51.8583	NA	NA
AXAFFSNP-12040	1A	28.5616	1A	29.5595	NA	NA	NA	NA	NA	NA	1A	22.6058
AXAFFSNP-12038	1A	28.8403		NA	NA	NA	1A	47.252	NA	NA	1A	22.6058
AXAFFSNP-12061	1A	29.9986		NA	NA	NA	NA	NA	1A	51.8583	1A	25.027
AXAFFSNP-06171	1A	30.2773		NA	NA	NA	1A	47.523	1A	51.8583	NA	NA
AXAFFSNP-11993	1A	30.2773		NA	NA	NA	NA	NA	1A	51.8583	1A	25.027
AXAFFSNP-11995	1A	30.2773		NA	NA	NA	NA	NA	1A	51.8583	1A	25.027
AXAFFSNP-12015	1A	30.2773		NA	NA	NA	NA	NA	1A	51.8583	1A	25.027
AXAFFSNP-11999	1A	30.9915		NA	NA	NA	NA	NA	NA	NA	NA	NA
AXAFFSNP-12028	1A	30.9915		NA	NA	NA	1A	47.523	1A	51.8583	NA	NA
AXAFFSNP-03206	1A	31.3485		NA	NA	NA	1A	47.523	1A	51.8583	NA	NA
AXAFFSNP-04221	1A	31.3485		NA	NA	NA	NA	NA	1A	51.8583	1A	25.027
AXAFFSNP-06086	1A	31.4661		NA	1A	35.7013	1A	47.794	1A	51.8583	NA	NA
AXAFFSNP-06066	1A	31.5837		NA	1A	35.7013	1A	48.065	1A	51.8583	NA	NA
AXAFFSNP-06161	1A	31.5837		NA	1A	35.7013	1A	48.065	1A	51.8583	NA	NA
AXAFFSNP-06162	1A	31.5837		NA	NA	NA	1A	48.065	1A	51.8583	NA	NA
AXAFFSNP-12052	1A	31.5837		NA	NA	NA	1A	48.065	1A	51.8583	NA	NA
AXAFFSNP-06094	1A	31.7013		NA	NA	NA	1A	48.336	1A	51.8583	NA	NA
AXAFFSNP-06132	1A	31.7013		NA	NA	NA	1A	48.336	1A	51.8583	NA	NA
AXAFFSNP-06100	1A	31.8188		NA	1A	35.7013	1A	48.607	1A	51.8583	NA	NA
AXAFFSNP-06155	1A	31.8188		NA	NA	NA	1A	48.607	1A	51.8583	NA	NA
AXAFFSNP-06156	1A	31.8188		NA	NA	NA	1A	48.607	1A	51.8583	NA	NA
AXAFFSNP-12021	1A	31.8188		NA	NA	NA	1A	48.607	1A	51.8583	NA	NA
AXAFFSNP-00247	1A	32.1716		NA	NA	NA	1A	49.4201	1A	51.8583	NA	NA
AXAFFSNP-01562	1A	32.1716		NA	NA	NA	NA	NA	NA	NA	NA	NA
AXAFFSNP-01655	1A	32.1716		NA	1A	35.7013	NA	NA	1A	51.8583	1A	26.6405
AXAFFSNP-02501	1A	32.1716		NA	NA	NA	NA	NA	NA	NA	NA	NA
AXAFFSNP-03636	1A	32.1716		NA	NA	NA	1A	49.4201	1A	51.8583	NA	NA
AXAFFSNP-06108	1A	32.1716		NA	1A	35.7013	NA	NA	NA	NA	NA	NA
AXAFFSNP-06133	1A	32.1716		NA	NA	NA	NA	NA	NA	NA	NA	NA
AXAFFSNP-06168	1A	32.1716		NA	NA	NA	NA	NA	NA	NA	NA	NA
AXAFFSNP-06179	1A	32.1716		NA	1A	35.7013	NA	NA	1A	51.8583	1A	26.6405
AXAFFSNP-06216	1A	32.1716		NA	NA	NA	NA	NA	NA	NA	NA	NA
AXAFFSNP-06217	1A	32.1716		NA	NA	NA	NA	NA	NA	NA	NA	NA
AXAFFSNP-06218	1A	32.1716		NA	NA	NA	NA	NA	NA	NA	NA	NA
AXAFFSNP-12001	1A	32.1716		NA	1A	35.7013	NA	NA	NA	NA	NA	NA
AXAFFSNP-12039	1A	32.1716		NA	NA	NA	NA	NA	NA	NA	NA	NA
AXAFFSNP-06128	1A	32.8422		NA	NA	NA	NA	NA	1A	51.8583	1A	29.0617
AXAFFSNP-06200	1A	32.8422		NA	NA	NA	1A	49.6911	NA	NA	1A	29.0617
AXAFFSNP-06064	1A	33.3081		NA	1A	35.7013	1A	49.6911	1A	51.8583	NA	NA
AXAFFSNP-06065	1A	33.3081		NA	NA	NA	NA	NA	1A	51.8583	1A	29.8683
AXAFFSNP-06180	1A	33.6782		NA	NA	NA	NA	NA	1A	52.3027	1A	31.4817
AXAFFSNP-06181	1A	33.6782		NA	NA	NA	NA	NA	1A	52.3027	1A	31.4817
AXAFFSNP-00585	1A	34.3053		NA	1A	36.4589	NA	NA	NA	NA	NA	NA
AXAFFSNP-01612	1A	34.3053		NA	1A	36.4589	NA	NA	NA	NA	NA	NA
AXAFFSNP-06131	1A	34.3053		NA	1A	36.4589	NA	NA	NA	NA	NA	NA
AXAFFSNP-17312	1A	34.3053		NA	1A	36.4589	NA	NA	NA	NA	NA	NA
AXAFFSNP-03782	1A	34.6362		NA	1A	37.2165	NA	NA	NA	NA	NA	NA
AXAFFSNP-00479	1A	34.7625		NA	NA	NA	NA	NA	NA	NA	NA	NA
AXAFFSNP-01818	1A	34.7625		NA	NA	NA	NA	NA	NA	NA	NA	NA
AXAFFSNP-03157	1A	34.7625		NA	NA	NA	1A	51.3177	1A	54.0813	NA	NA
AXAFFSNP-06077	1A	34.7625		NA	NA	NA	NA	NA	NA	NA	NA	NA
AXAFFSNP-06129	1A	34.7625		NA	NA	NA	NA	NA	NA	NA	NA	NA
AXAFFSNP-06130	1A	34.7625		NA	NA	NA	NA	NA	NA	NA	NA	NA
AXAFFSNP-06147	1A	34.7625		NA	NA	NA	NA	NA	NA	NA	NA	NA
AXAFFSNP-06149	1A	35.0107		NA	NA	NA	1A	51.5887	1A	54.0813	NA	NA	41901695
AXAFFSNP-06211	1A	35.1762		NA	NA	NA	1A	51.8597	1A	54.0813	NA	NA
AXAFFSNP-12049	1A	35.1762		NA	NA	NA	1A	51.8597	1A	54.0813	NA	NA
AXAFFSNP-06078	1A	35.5289		NA	NA	NA	1A	52.6727	1A	54.0813	NA	NA
AXAFFSNP-06212	1A	35.5289		NA	NA	NA	1A	52.6727	1A	54.0813	NA	NA
AXAFFSNP-12002	1A	35.5289		NA	NA	NA	1A	52.6727	1A	54.0813	NA	NA
AXAFFSNP-12058	1A	35.5289		NA	NA	NA	1A	52.6727	1A	54.0813	NA	NA
AXAFFSNP-11998	1A	35.6465		NA	NA	NA	1A	52.9438	1A	54.0813	NA	NA
AXAFFSNP-12027	1A	35.6465		NA	NA	NA	1A	52.9438	1A	54.0813	NA	NA
AXAFFSNP-06072	1A	36.8309		NA	1A	39.4908	1A	54.5703	1A	56.305	NA	NA
AXAFFSNP-12067	1A	36.8309		NA	1A	39.4908	1A	54.5703	1A	56.305	NA	NA
AXAFFSNP-06088	1A	36.9964		NA	1A	39.4908	1A	54.8413	1A	56.305	NA	NA
AXAFFSNP-06151	1A	36.9964		NA	1A	39.4908	1A	54.8413	1A	56.305	NA	NA
AXAFFSNP-12005	1A	36.9964		NA	1A	39.4908	1A	54.8413	1A	56.305	NA	NA
AXAFFSNP-12024	1A	36.9964		NA	1A	39.4908	1A	54.8413	1A	56.305	NA	NA
AXAFFSNP-12046	1A	36.9964		NA	1A	39.4908	1A	54.8413	1A	56.305	NA	NA
AXAFFSNP-12070	1A	36.9964		NA	1A	39.4908	1A	54.8413	1A	56.305	NA	NA
AXAFFSNP-12023	1A	37.2751		NA	NA	NA	NA	NA	NA	NA	NA	NA
AXAFFSNP-06190	1A	37.3666		NA	NA	NA	NA	NA	NA	NA	NA	NA
AXAFFSNP-12064	1A	37.3666		NA	NA	NA	NA	NA	NA	NA	NA	NA
AXAFFSNP-06063	1A	37.789		NA	1A	39.4908	1A	55.3834	1A	56.305	NA	NA
AXAFFSNP-03192	1A	38.1547		NA	1A	39.4908	1A	55.3834	1A	56.7494	NA	NA
AXAFFSNP-03484	1A	38.551		NA	NA	NA	NA	NA	NA	NA	NA	NA
AXAFFSNP-03565	1A	38.551		NA	NA	NA	NA	NA	NA	NA	NA	NA
AXAFFSNP-06178	1A	38.551		NA	1A	40.2485	1A	55.6544	1A	58.0831	NA	NA
AXAFFSNP-12031	1A	39.0648		NA	1A	40.2485	1A	55.6544	1A	58.0831	NA	NA
AXAFFSNP-17117	1A	39.0648		NA	1A	40.2485	1A	55.6544	1A	58.0831	NA	NA
AXAFFSNP-05243	1A	39.3305		NA	NA	NA	NA	NA	NA	NA	NA	NA
AXAFFSNP-06204	1A	39.3305		NA	1A	40.2485	1A	55.9254	1A	58.0831	NA	NA
AXAFFSNP-11870	1A	39.3305		NA	1A	40.2485	1A	55.9254	1A	58.0831	NA	NA
AXAFFSNP-11930	1A	39.3305		NA	1A	40.2485	1A	55.9254	1A	58.0831	NA	NA
AXAFFSNP-11989	1A	39.3305		NA	1A	40.2485	1A	55.9254	1A	58.0831	NA	NA
AXAFFSNP-12055	1A	39.3305		NA	1A	40.2485	1A	55.9254	1A	58.0831	NA	NA
AXAFFSNP-06098	1A	39.6571		NA	NA	NA	NA	NA	1A	58.0831	NA	NA
AXAFFSNP-11915	1A	39.6571		NA	1A	40.2485	1A	55.9254	1A	58.0831	NA	NA
AXAFFSNP-11928	1A	39.6571		NA	1A	40.2485	1A	56.1964	1A	58.0831	NA	NA
AXAFFSNP-11932	1A	39.6571		NA	1A	40.2485	1A	55.9254	1A	58.0831	NA	NA
AXAFFSNP-12008	1A	39.6571		NA	1A	40.2485	1A	55.9254	1A	58.0831	NA	NA
AXAFFSNP-12016	1A	39.6571		NA	1A	40.2485	1A	55.9254	1A	58.0831	NA	NA
AXAFFSNP-12050	1A	39.6571		NA	1A	40.2485	1A	55.9254	1A	58.0831	NA	NA
AXAFFSNP-02401	1A	39.853		NA	1A	40.2485	1A	55.9254	1A	58.5275	NA	NA
AXAFFSNP-04232	1A	39.853		NA	1A	40.2485	1A	55.9254	1A	58.5275	NA	NA
AXAFFSNP-04241	1A	39.853		NA	1A	40.2485	1A	55.9254	1A	58.5275	NA	NA
AXAFFSNP-06021	1A	39.853		NA	1A	40.2485	1A	55.9254	1A	58.5275	NA	NA
AXAFFSNP-06135	1A	39.853		NA	1A	40.2485	1A	55.9254	1A	58.5275	NA	NA
AXAFFSNP-06153	1A	39.853		NA	1A	40.2485	1A	55.9254	1A	58.5275	NA	NA
AXAFFSNP-06159	1A	39.853		NA	1A	40.2485	1A	56.1964	1A	58.5275	NA	NA
AXAFFSNP-06175	1A	39.853		NA	1A	40.2485	1A	55.9254	1A	58.5275	NA	NA
AXAFFSNP-04587	1A	40.0795		NA	1A	40.2485	1A	55.9254	1A	58.972	NA	NA
AXAFFSNP-05048	1A	40.0795		NA	1A	40.2485	1A	55.9254	1A	58.972	NA	NA
AXAFFSNP-05846	1A	40.0795		NA	1A	40.2485	1A	55.9254	1A	58.972	NA	NA
AXAFFSNP-05865	1A	40.0795		NA	1A	40.2485	1A	55.9254	1A	58.972	NA	NA
AXAFFSNP-05921	1A	40.0795		NA	1A	40.2485	1A	55.9254	1A	58.972	NA	NA
AXAFFSNP-11971	1A	40.0795		NA	1A	40.2485	1A	55.9254	1A	58.972	NA	NA
AXAFFSNP-17294	1A	40.0795		NA	1A	40.2485	1A	55.9254	1A	58.972	NA	NA
AXAFFSNP-06199	1A	40.197		NA	1A	40.2485	1A	56.1964	1A	58.0831	NA	NA
AXAFFSNP-06215	1A	40.197		NA	1A	40.2485	1A	56.1964	1A	58.0831	NA	NA
AXAFFSNP-05909	1A	40.4322		NA	1A	40.2485	1A	56.7384	1A	58.972	NA	NA
AXAFFSNP-12030	1A	40.4322		NA	NA	NA	NA	NA	NA	NA	NA	NA
AXAFFSNP-05826	1A	40.7893		NA	1A	40.2485	1A	56.7384	1A	58.972	NA	NA
AXAFFSNP-00513	1A	41.1202		NA	1A	41.0061	1A	56.7384	1A	58.972	NA	NA
AXAFFSNP-00534	1A	41.1202		NA	NA	NA	NA	NA	NA	NA	NA	NA
AXAFFSNP-02636	1A	41.1202		NA	NA	NA	NA	NA	NA	NA	NA	NA
AXAFFSNP-03741	1A	41.1202		NA	NA	NA	NA	NA	NA	NA	NA	NA
AXAFFSNP-04056	1A	41.1202		NA	NA	NA	NA	NA	NA	NA	NA	NA
AXAFFSNP-04955	1A	41.1202		NA	NA	NA	NA	NA	NA	NA	NA	NA
AXAFFSNP-05848	1A	41.1202		NA	NA	NA	NA	NA	NA	NA	NA	NA
AXAFFSNP-05877	1A	41.1202		NA	1A	41.0061	1A	56.7384	1A	58.972	NA	NA
AXAFFSNP-05996	1A	41.1202		NA	1A	41.0061	1A	56.7384	1A	58.972	NA	NA
AXAFFSNP-11861	1A	41.1202		NA	NA	NA	NA	NA	NA	NA	NA	NA
AXAFFSNP-11912	1A	41.1202		NA	NA	NA	NA	NA	NA	NA	NA	NA
AXAFFSNP-11923	1A	41.1202		NA	NA	NA	NA	NA	NA	NA	NA	NA
AXAFFSNP-11939	1A	41.1202		NA	1A	41.0061	1A	56.7384	1A	58.972	NA	NA
AXAFFSNP-06055	1A	41.3902		NA	1A	41.0061	1A	57.2804	1A	58.972	NA	NA
AXAFFSNP-00059	1A	41.5078		NA	NA	NA	NA	NA	NA	NA	NA	NA
AXAFFSNP-00335	1A	41.5078		NA	NA	NA	NA	NA	NA	NA	NA	NA
AXAFFSNP-01117	1A	41.5078		NA	NA	NA	NA	NA	NA	NA	NA	NA
AXAFFSNP-01312	1A	41.5078		NA	1A	41.0061	1A	57.5514	1A	58.972	NA	NA
AXAFFSNP-01634	1A	41.5078		NA	NA	NA	NA	NA	NA	NA	NA	NA
AXAFFSNP-02454	1A	41.5078		NA	NA	NA	NA	NA	NA	NA	NA	NA
AXAFFSNP-02576	1A	41.5078		NA	NA	NA	NA	NA	NA	NA	NA	NA
AXAFFSNP-02786	1A	41.5078		NA	NA	NA	NA	NA	NA	NA	NA	NA
AXAFFSNP-02833	1A	41.5078		NA	NA	NA	NA	NA	NA	NA	NA	NA
AXAFFSNP-03202	1A	41.5078		NA	NA	NA	NA	NA	NA	NA	NA	NA
AXAFFSNP-03633	1A	41.5078		NA	NA	NA	NA	NA	NA	NA	NA	NA
AXAFFSNP-03681	1A	41.5078		NA	NA	NA	NA	NA	NA	NA	NA	NA
AXAFFSNP-04365	1A	41.5078		NA	NA	NA	NA	NA	NA	NA	NA	NA
AXAFFSNP-04883	1A	41.5078		NA	NA	NA	NA	NA	NA	NA	NA	NA
AXAFFSNP-05209	1A	41.5078		NA	NA	NA	NA	NA	NA	NA	NA	NA
AXAFFSNP-05723	1A	41.5078		NA	NA	NA	NA	NA	NA	NA	NA	NA
AXAFFSNP-05812	1A	41.5078		NA	NA	NA	NA	NA	NA	NA	NA	NA
AXAFFSNP-05817	1A	41.5078		NA	1A	41.0061	1A	57.5514	1A	58.972	NA	NA	370139718	QYld.agt-SG.1A
AXAFFSNP-05819	1A	41.5078		NA	NA	NA	NA	NA	NA	NA	NA	NA
AXAFFSNP-05830	1A	41.5078		NA	1A	41.0061	1A	57.5514	1A	58.972	NA	NA
AXAFFSNP-05857	1A	41.5078		NA	NA	NA	NA	NA	NA	NA	NA	NA
AXAFFSNP-05864	1A	41.5078		NA	NA	NA	NA	NA	NA	NA	NA	NA
AXAFFSNP-05941	1A	41.5078		NA	NA	NA	NA	NA	NA	NA	NA	NA
AXAFFSNP-05954	1A	41.5078		NA	NA	NA	NA	NA	NA	NA	NA	NA
AXAFFSNP-06032	1A	41.5078		NA	NA	NA	NA	NA	NA	NA	NA	NA
AXAFFSNP-06052	1A	41.5078		NA	1A	41.0061	1A	57.5514	1A	58.972	NA	NA
AXAFFSNP-06057	1A	41.5078		NA	NA	NA	NA	NA	NA	NA	NA	NA
AXAFFSNP-06061	1A	41.5078		NA	NA	NA	NA	NA	NA	NA	NA	NA
AXAFFSNP-11849	1A	41.5078		NA	1A	41.0061	1A	57.5514	1A	58.972	NA	NA
AXAFFSNP-11892	1A	41.5078		NA	NA	NA	NA	NA	NA	NA	NA	NA
AXAFFSNP-11952	1A	41.5078		NA	NA	NA	NA	NA	NA	NA	NA	NA
AXAFFSNP-11980	1A	41.5078		NA	1A	41.0061	1A	57.5514	1A	58.972	NA	NA
AXAFFSNP-17005	1A	41.5078		NA	NA	NA	NA	NA	NA	NA	NA	NA
AXAFFSNP-05818	1A	41.6253		NA	1A	41.0061	1A	57.8225	1A	58.972	NA	NA
AXAFFSNP-02566	1A	41.7429		NA	1A	41.0061	1A	58.0935	1A	58.972	NA	NA
AXAFFSNP-05942	1A	41.8605		NA	1A	41.0061	1A	58.3645	1A	58.972	NA	NA
AXAFFSNP-05866	1A	42.0564		NA	1A	41.0061	1A	58.3645	1A	59.4164	NA	NA
AXAFFSNP-05872	1A	42.4396		NA	1A	41.0061	1A	58.3645	1A	60.3054	NA	NA
AXAFFSNP-05878	1A	42.4396		NA	1A	41.0061	1A	58.3645	1A	60.3054	NA	NA
AXAFFSNP-05964	1A	42.4396		NA	1A	41.0061	1A	58.3645	1A	60.3054	NA	NA
AXAFFSNP-11838	1A	42.4396		NA	1A	41.0061	1A	58.3645	1A	60.3054	NA	NA
AXAFFSNP-11872	1A	42.4396		NA	1A	41.0061	1A	58.3645	1A	60.3054	NA	NA
AXAFFSNP-06001	1A	42.8185		NA	1A	41.0061	1A	58.3645	1A	61.1944	NA	NA
AXAFFSNP-06031	1A	42.8185		NA	1A	41.0061	1A	58.3645	1A	61.1944	NA	NA
AXAFFSNP-06047	1A	42.8185		NA	1A	41.0061	1A	58.3645	1A	61.1944	NA	NA
AXAFFSNP-03773	1A	43.1277		NA	1A	41.7637	1A	58.3645	1A	61.1944	NA	NA
AXAFFSNP-06035	1A	43.1277		NA	1A	41.7637	1A	58.3645	1A	61.1944	NA	NA
AXAFFSNP-01575	1A	43.3105		NA	NA	NA	NA	NA	NA	NA	NA	NA
AXAFFSNP-02240	1A	43.3105		NA	1A	41.7637	1A	58.6355	1A	61.6389	NA	NA
AXAFFSNP-03774	1A	43.3105		NA	NA	NA	NA	NA	NA	NA	NA	NA
AXAFFSNP-04038	1A	43.3105		NA	NA	NA	NA	NA	NA	NA	NA	NA
AXAFFSNP-05899	1A	43.3105		NA	1A	41.7637	1A	58.6355	1A	61.6389	NA	NA
AXAFFSNP-05900	1A	43.3105		NA	NA	NA	NA	NA	NA	NA	NA	NA
AXAFFSNP-05938	1A	43.3105		NA	1A	41.7637	1A	58.6355	1A	61.6389	NA	NA
AXAFFSNP-05960	1A	43.3105		NA	NA	NA	NA	NA	NA	NA	NA	NA
AXAFFSNP-17160	1A	43.3105		NA	1A	41.7637	1A	58.6355	1A	61.6389	NA	NA
AXAFFSNP-05983	1A	43.7852		NA	1A	41.7637	1A	59.1775	1A	62.5278	NA	NA
AXAFFSNP-02043	1A	43.9594		NA	1A	41.7637	1A	59.4485	1A	62.9723	NA	NA
AXAFFSNP-05907	1A	43.9594		NA	1A	41.7637	1A	59.4485	1A	62.9723	NA	NA
AXAFFSNP-05997	1A	43.9594		NA	1A	41.7637	1A	59.4485	1A	62.9723	NA	NA
AXAFFSNP-02915	1A	44.1379		NA	NA	NA	NA	NA	NA	NA	NA	NA
AXAFFSNP-05241	1A	44.1379		NA	1A	41.7637	1A	59.7195	1A	62.9723	NA	NA
AXAFFSNP-05307	1A	44.1379		NA	1A	41.7637	1A	59.7195	1A	62.9723	NA	NA
AXAFFSNP-05809	1A	44.1379		NA	1A	41.7637	1A	59.7195	1A	62.9723	NA	NA
AXAFFSNP-05810	1A	44.1379		NA	1A	41.7637	1A	59.7195	1A	62.9723	NA	NA
AXAFFSNP-05811	1A	44.1379		NA	1A	41.7637	1A	59.7195	1A	62.9723	NA	NA
AXAFFSNP-05939	1A	44.1379		NA	1A	41.7637	1A	59.7195	1A	62.9723	NA	NA
AXAFFSNP-05986	1A	44.1379		NA	1A	41.7637	1A	59.7195	1A	62.9723	NA	NA
AXAFFSNP-11885	1A	44.1379		NA	1A	41.7637	1A	59.7195	1A	62.9723	NA	NA
AXAFFSNP-01666	1A	44.4689		NA	1A	42.5214	1A	59.7195	1A	62.9723	NA	NA
AXAFFSNP-02342	1A	44.4689		NA	1A	41.0061	NA	NA	NA	NA	NA	NA
AXAFFSNP-05794	1A	44.4689		NA	1A	42.5214	1A	59.7195	1A	62.9723	NA	NA
AXAFFSNP-04407	1A	44.8259		NA	1A	42.5214	1A	59.7195	1A	62.9723	NA	NA
AXAFFSNP-05932	1A	44.8259		NA	1A	42.5214	1A	59.7195	1A	62.9723	NA	NA
AXAFFSNP-05934	1A	44.8259		NA	1A	42.5214	1A	59.7195	1A	62.9723	NA	NA
AXAFFSNP-00234	1A	45.1264		NA	1A	42.5214	1A	59.7195	1A	62.9723	NA	NA
AXAFFSNP-05858	1A	45.1264		NA	1A	42.5214	1A	59.7195	1A	62.9723	NA	NA
AXAFFSNP-05915	1A	45.1264		NA	1A	42.5214	1A	59.7195	1A	62.9723	NA	NA
AXAFFSNP-05916	1A	45.1264		NA	1A	42.5214	1A	59.7195	1A	62.9723	NA	NA
AXAFFSNP-11903	1A	45.1264		NA	1A	42.5214	1A	59.7195	1A	62.9723	NA	NA
AXAFFSNP-05555	1A	45.244		NA	1A	41.7637	1A	59.9905	1A	62.9723	NA	NA
AXAFFSNP-05882	1A	45.244		NA	1A	41.7637	1A	59.9905	1A	62.9723	NA	NA
AXAFFSNP-05924	1A	45.244		NA	1A	41.7637	1A	59.9905	1A	62.9723	NA	NA
AXAFFSNP-06050	1A	45.244		NA	1A	41.7637	1A	59.9905	1A	62.9723	NA	NA
AXAFFSNP-05852	1A	45.5444		NA	1A	44.037	1A	59.9905	1A	62.9723	NA	NA
AXAFFSNP-05853	1A	45.5444		NA	1A	44.037	1A	59.9905	1A	62.9723	NA	NA
AXAFFSNP-05804	1A	45.8231		NA	1A	44.037	1A	59.9905	1A	62.9723	NA	NA
AXAFFSNP-03885	1A	46.4589		NA	1A	47.071	1A	59.9905	1A	62.9723	NA	NA
AXAFFSNP-05759	1A	46.4589		NA	NA	NA	NA	NA	NA	NA	NA	NA
AXAFFSNP-05827	1A	46.4589		NA	NA	NA	NA	NA	NA	NA	NA	NA
AXAFFSNP-05884	1A	46.4589		NA	NA	NA	NA	NA	NA	NA	NA	NA
AXAFFSNP-05918	1A	46.4589		NA	NA	NA	NA	NA	NA	NA	NA	NA
AXAFFSNP-05322	1A	46.9118		NA	1A	47.8286	1A	59.9905	1A	63.4168	NA	NA
AXAFFSNP-11968	1A	46.9118		NA	1A	47.8286	1A	59.9905	1A	63.4168	NA	NA
AXAFFSNP-11878	1A	47.2863		NA	NA	NA	NA	NA	NA	NA	NA	NA
AXAFFSNP-05647	1A	47.565		NA	1A	47.8286	1A	59.9905	1A	63.4168	NA	NA
AXAFFSNP-01438	1A	47.8437		NA	1A	47.8286	1A	59.9905	1A	63.4168	NA	NA	496536868	QTwt.agt-RG.1A
AXAFFSNP-04400	1A	47.8437		NA	1A	47.8286	1A	59.9905	1A	63.4168	NA	NA
AXAFFSNP-04645	1A	47.8437		NA	1A	47.8286	1A	59.9905	1A	63.4168	NA	NA
AXAFFSNP-01693	1A	48.0091		NA	1A	47.8286	1A	60.2615	1A	63.4168	NA	NA
AXAFFSNP-02547	1A	48.1833	1A	46.0407	1A	48.5863	1A	60.5325	NA	NA	NA	NA
AXAFFSNP-01340	1A	48.5665		NA	1A	49.3439	1A	60.5325	1A	63.8612	NA	NA
AXAFFSNP-03492	1A	48.5665	1A	47.1772	NA	NA	NA	NA	1A	63.8612	NA	NA
AXAFFSNP-11967	1A	48.5665	1A	47.1772	NA	NA	NA	NA	1A	63.8612	NA	NA
AXAFFSNP-05828	1A	48.8147	1A	47.7454	NA	NA	NA	NA	1A	63.8612	NA	NA
AXAFFSNP-00895	1A	49.3111	1A	48.882	1A	51.6182	1A	60.5325	NA	NA	NA	NA
AXAFFSNP-06023	1A	49.3111		NA	NA	NA	NA	NA	NA	NA	NA	NA
AXAFFSNP-02352	1A	49.6377	1A	48.882	1A	51.6182	1A	60.5325	NA	NA	NA	NA
AXAFFSNP-11894	1A	49.6377	1A	48.882	1A	51.6182	1A	60.5325	NA	NA	NA	NA
AXAFFSNP-11871	1A	50.1908	1A	48.882	1A	51.6182	1A	60.5325	NA	NA	NA	NA
AXAFFSNP-05930	1A	50.5914	1A	50.0185	1A	52.3758	1A	61.0746	NA	NA	NA	NA
AXAFFSNP-05931	1A	50.5914	1A	50.0185	1A	52.3758	1A	61.0746	NA	NA	NA	NA
AXAFFSNP-06051	1A	50.5914	1A	50.0185	1A	52.3758	1A	61.0746	NA	NA	NA	NA
AXAFFSNP-01504	1A	50.9485	1A	50.0185	1A	52.3758	1A	61.0746	NA	NA	NA	NA
AXAFFSNP-00449	1A	51.2751	1A	50.0185	1A	52.3758	1A	61.0746	NA	NA	NA	NA
AXAFFSNP-01774	1A	51.2751	1A	50.0185	1A	52.3758	1A	61.0746	NA	NA	NA	NA
AXAFFSNP-04280	1A	51.2751	1A	50.0185	1A	52.3758	1A	61.0746	NA	NA	NA	NA
AXAFFSNP-05961	1A	51.2751	1A	50.0185	1A	52.3758	1A	61.0746	NA	NA	NA	NA
AXAFFSNP-11937	1A	51.2751	1A	50.0185	1A	52.3758	1A	61.0746	NA	NA	NA	NA
AXAFFSNP-00131	1A	51.7715		NA	NA	NA	NA	NA	NA	NA	NA	NA
AXAFFSNP-00393	1A	51.7715	1A	51.1551	NA	NA	NA	NA	NA	NA	NA	NA
AXAFFSNP-03140	1A	51.7715		NA	NA	NA	NA	NA	NA	NA	NA	NA
AXAFFSNP-03466	1A	51.7715		NA	NA	NA	NA	NA	NA	NA	NA	NA
AXAFFSNP-03588	1A	51.7715		NA	NA	NA	NA	NA	NA	NA	NA	NA
AXAFFSNP-03877	1A	51.7715		NA	NA	NA	NA	NA	NA	NA	NA	NA
AXAFFSNP-04401	1A	51.7715		NA	NA	NA	NA	NA	NA	NA	NA	NA
AXAFFSNP-05540	1A	51.7715		NA	NA	NA	NA	NA	NA	NA	NA	NA
AXAFFSNP-05835	1A	51.7715	1A	51.1551	1A	52.3758	1A	61.0746	NA	NA	NA	NA
AXAFFSNP-05928	1A	51.7715		NA	NA	NA	NA	NA	NA	NA	NA	NA
AXAFFSNP-05929	1A	51.7715		NA	NA	NA	NA	NA	NA	NA	NA	NA
AXAFFSNP-06028	1A	51.7715		NA	NA	NA	NA	NA	NA	NA	NA	NA
AXAFFSNP-11914	1A	51.7715		NA	NA	NA	NA	NA	NA	NA	NA	NA
AXAFFSNP-17170	1A	51.7715		NA	NA	NA	NA	NA	NA	NA	NA	NA
AXAFFSNP-05801	1A	52.6032		NA	NA	NA	NA	NA	NA	NA	NA	NA
AXAFFSNP-06059	1A	52.6032	1A	51.1551	1A	52.3758	1A	61.0746	NA	NA	NA	NA
AXAFFSNP-01584	1A	52.8819		NA	NA	NA	NA	NA	NA	NA	NA	NA
AXAFFSNP-05917	1A	52.8819		NA	NA	NA	NA	NA	NA	NA	NA	NA
AXAFFSNP-11857	1A	52.8819	1A	51.1551	1A	52.3758	1A	61.0746	NA	NA	NA	NA
AXAFFSNP-05806	1A	53.3043	1A	51.7233	NA	NA	NA	NA	1A	71.4751	NA	NA
AXAFFSNP-01246	1A	53.5002	1A	51.7233	NA	NA	NA	NA	1A	71.9195	NA	NA
AXAFFSNP-02072	1A	53.5002		NA	NA	NA	NA	NA	NA	NA	NA	NA
AXAFFSNP-05873	1A	53.5002		NA	NA	NA	NA	NA	NA	NA	NA	NA
AXAFFSNP-05890	1A	53.5002		NA	NA	NA	NA	NA	NA	NA	NA	NA
AXAFFSNP-05898	1A	53.5002	1A	51.7233	NA	NA	NA	NA	1A	71.9195	NA	NA
AXAFFSNP-05955	1A	53.5002		NA	NA	NA	NA	NA	NA	NA	NA	NA
AXAFFSNP-06049	1A	53.5002		NA	NA	NA	NA	NA	NA	NA	NA	NA
AXAFFSNP-11905	1A	53.5002		NA	NA	NA	NA	NA	NA	NA	NA	NA
AXAFFSNP-04907	1A	53.6918	1A	51.7233	NA	NA	NA	NA	1A	72.364	NA	NA
AXAFFSNP-03000	1A	54.2449	1A	51.7233	NA	NA	NA	NA	1A	72.364	NA	NA	507256316
AXAFFSNP-06056	1A	54.4408	1A	51.7233	NA	NA	NA	NA	1A	72.8084	NA	NA
AXAFFSNP-11895	1A	55.2377		NA	1A	53.8914	1A	62.1587	1A	75.4776	NA	NA
AXAFFSNP-00039	1A	55.5687		NA	NA	NA	NA	NA	NA	NA	NA	NA
AXAFFSNP-05965	1A	55.5687		NA	1A	54.6491	1A	62.1587	1A	75.4776	NA	NA
AXAFFSNP-11850	1A	55.5687		NA	NA	NA	NA	NA	NA	NA	NA	NA
AXAFFSNP-04435	1A	55.8953		NA	NA	NA	NA	NA	NA	NA	NA	NA
AXAFFSNP-05528	1A	55.8953		NA	NA	NA	NA	NA	NA	NA	NA	NA
AXAFFSNP-06027	1A	57.8679	1A	53.9976	NA	NA	NA	NA	1A	75.4776	1A	49.1134
AXAFFSNP-02179	1A	58.1204		NA	1A	55.4067	1A	62.7008	1A	75.9221	NA	NA
AXAFFSNP-06037	1A	58.1204		NA	NA	NA	NA	NA	NA	NA	NA	NA
AXAFFSNP-17307	1A	58.1204	1A	54.5658	NA	NA	NA	NA	1A	75.9221	1A	49.1134
AXAFFSNP-06036	1A	58.582	1A	54.5658	1A	56.1643	1A	62.7008	NA	NA	1A	49.92
AXAFFSNP-06038	1A	58.582	1A	54.5658	1A	56.1643	1A	62.7008	NA	NA	1A	49.92
AXAFFSNP-05814	1A	59.1351	1A	54.5658	NA	NA	NA	NA	1A	76.3666	1A	49.92
AXAFFSNP-04765	1A	59.4747	1A	54.5658	NA	NA	NA	NA	1A	76.811	1A	49.92
AXAFFSNP-05854	1A	59.4747		NA	1A	57.68	1A	62.9718	1A	76.811	NA	NA
AXAFFSNP-05855	1A	59.4747		NA	1A	57.68	1A	62.9718	1A	76.811	NA	NA
AXAFFSNP-11946	1A	59.7926	1A	54.5658	1A	58.4376	1A	62.9718	NA	NA	1A	49.92
AXAFFSNP-11867	1A	60.4545	1A	54.5658	1A	59.9532	1A	62.9718	NA	NA	1A	49.92
AXAFFSNP-05925	1A	60.9509	1A	55.7024	NA	NA	NA	NA	1A	77.2555	1A	49.92
AXAFFSNP-17057	1A	60.9509		NA	1A	59.9532	1A	62.9718	1A	77.2555	NA	NA
AXAFFSNP-11975	1A	61.3385		NA	NA	NA	NA	NA	NA	NA	NA	NA
AXAFFSNP-00295	1A	61.713		NA	1A	59.9532	1A	63.5138	1A	78.5891	NA	NA
AXAFFSNP-02998	1A	61.713		NA	NA	NA	NA	NA	NA	NA	NA	NA
AXAFFSNP-05797	1A	62.07		NA	1A	59.9532	1A	63.5138	1A	78.5891	NA	NA
AXAFFSNP-01478	1A	62.4271	1A	57.4076	NA	NA	NA	NA	1A	78.5891	1A	51.5334
AXAFFSNP-06040	1A	62.4271	1A	57.4076	NA	NA	NA	NA	1A	78.5891	1A	51.5334
AXAFFSNP-05839	1A	62.806	1A	57.4076	NA	NA	NA	NA	1A	79.0336	1A	51.5334
AXAFFSNP-00075	1A	63.2414	1A	58.5441	NA	NA	NA	NA	1A	79.0336	1A	51.5334
AXAFFSNP-01305	1A	63.2414		NA	NA	NA	NA	NA	NA	NA	NA	NA
AXAFFSNP-03654	1A	63.2414		NA	NA	NA	NA	NA	NA	NA	NA	NA
AXAFFSNP-04150	1A	63.2414		NA	NA	NA	NA	NA	NA	NA	NA	NA
AXAFFSNP-05892	1A	63.2414		NA	NA	NA	NA	NA	NA	NA	NA	NA
AXAFFSNP-05838	1A	63.5201	1A	58.5441	NA	NA	NA	NA	1A	79.0336	1A	51.5334
AXAFFSNP-05953	1A	63.5201	1A	58.5441	NA	NA	NA	NA	1A	79.0336	1A	51.5334
AXAFFSNP-05990	1A	63.7988	1A	58.5441	NA	NA	NA	NA	1A	79.0336	1A	51.5334
AXAFFSNP-00364	1A	64.8221	1A	59.1123	NA	NA	NA	NA	1A	82.5951	1A	52.3399
AXAFFSNP-05958	1A	64.8221		NA	NA	NA	NA	NA	NA	NA	NA	NA
AXAFFSNP-05792	1A	65.3055	1A	60.2489	1A	67.5877	1A	64.598	NA	NA	1A	52.3399
AXAFFSNP-04173	1A	65.5972	1A	60.8171	1A	67.5877	1A	64.598	NA	NA	1A	52.3399
AXAFFSNP-05971	1A	65.5972		NA	1A	67.5877	1A	64.598	1A	83.9288	NA	NA
AXAFFSNP-06041	1A	65.5972	1A	60.8171	1A	67.5877	1A	64.598	NA	NA	1A	52.3399
AXAFFSNP-06011	1A	65.7584	1A	61.3853	1A	67.5877	1A	64.869	NA	NA	1A	52.3399
AXAFFSNP-11843	1A	65.9717		NA	1A	68.3454	1A	65.14	1A	84.8178	NA	NA
AXAFFSNP-11917	1A	66.3549	1A	64.2293	NA	NA	NA	NA	1A	85.7068	1A	53.9534
AXAFFSNP-17273	1A	66.6336	1A	64.7975	NA	NA	NA	NA	1A	85.7068	1A	53.9534
AXAFFSNP-06010	1A	66.9776	1A	64.2293	NA	NA	NA	NA	1A	86.1512	1A	53.9534
AXAFFSNP-03217	1A	67.2258		NA	NA	NA	NA	NA	NA	NA	NA	NA
AXAFFSNP-03683	1A	67.2258	1A	64.7975	NA	NA	NA	NA	1A	86.1512	1A	53.9534
AXAFFSNP-05923	1A	67.2258		NA	NA	NA	NA	NA	NA	NA	NA	NA
AXAFFSNP-11918	1A	67.2258		NA	NA	NA	NA	NA	NA	NA	NA	NA
AXAFFSNP-11920	1A	67.4218	1A	64.7975	NA	NA	NA	NA	1A	86.5957	1A	53.9534
AXAFFSNP-11987	1A	67.4218	1A	64.7975	NA	NA	NA	NA	1A	86.5957	1A	53.9534
AXAFFSNP-02889	1A	68.2187		NA	1A	69.103	1A	67.3094	1A	88.3742	NA	NA
AXAFFSNP-00316	1A	68.4974		NA	1A	69.103	1A	67.3094	1A	88.3742	NA	NA
AXAFFSNP-03190	1A	68.4974		NA	1A	69.103	1A	67.3094	1A	88.3742	NA	NA
AXAFFSNP-11908	1A	68.4974		NA	NA	NA	NA	NA	NA	NA	NA	NA
AXAFFSNP-11983	1A	68.4974		NA	NA	NA	NA	NA	NA	NA	NA	NA
AXAFFSNP-17277	1A	68.4974		NA	NA	NA	NA	NA	NA	NA	NA	NA
AXAFFSNP-02202	1A	68.7238		NA	1A	69.103	1A	67.3094	1A	88.8187	NA	NA
AXAFFSNP-05903	1A	69.1114		NA	1A	69.103	1A	67.3094	1A	89.7076	NA	NA	531684963
AXAFFSNP-05998	1A	69.1114		NA	1A	69.103	1A	67.3094	1A	89.7076	NA	NA
AXAFFSNP-01796	1A	69.3639		NA	1A	69.103	1A	67.3094	1A	90.1521	NA	NA
AXAFFSNP-00306	1A	69.6949		NA	1A	69.8606	1A	67.3094	1A	90.1521	1A	56.3747
AXAFFSNP-11837	1A	69.6949		NA	NA	NA	NA	NA	NA	NA	NA	NA
AXAFFSNP-11949	1A	69.6949		NA	NA	NA	NA	NA	NA	NA	1A	56.3747
AXAFFSNP-11955	1A	69.6949		NA	NA	NA	NA	NA	NA	NA	NA	NA
AXAFFSNP-04611	1A	69.8125		NA	1A	69.8606	1A	67.5804	1A	90.1521	1A	57.9877
AXAFFSNP-01368	1A	70.4308		NA	1A	70.6183	1A	67.5804	1A	90.1521	NA	NA	534075697	QTwt.agt-SM.1A
AXAFFSNP-11950	1A	70.4308		NA	NA	NA	NA	NA	NA	NA	1A	57.1812
AXAFFSNP-05803	1A	71.145		NA	1A	75.1763	1A	67.8514	1A	92.3758	1A	56.3747
AXAFFSNP-03379	1A	71.4933		NA	NA	NA	NA	NA	NA	NA	1A	57.1812
AXAFFSNP-05440	1A	71.846		NA	1A	75.1763	1A	67.8514	1A	92.3758	1A	57.9877
AXAFFSNP-05976	1A	72.2336		NA	1A	75.9339	1A	68.1224	1A	94.1543	1A	57.9877
AXAFFSNP-11887	1A	72.595		NA	1A	76.6916	1A	68.1224	1A	94.5988	1A	59.6012
AXAFFSNP-05821	1A	73.1742		NA	1A	76.6916	1A	68.1224	1A	95.9324	1A	59.6012
AXAFFSNP-06013	1A	73.1742		NA	NA	NA	NA	NA	NA	NA	1A	59.6012
AXAFFSNP-06026	1A	73.1742		NA	NA	NA	NA	NA	NA	NA	1A	59.6012
AXAFFSNP-06024	1A	73.54		NA	1A	78.2072	1A	68.1224	1A	96.3769	NA	NA
AXAFFSNP-11927	1A	73.54		NA	1A	78.2072	1A	68.1224	1A	96.3769	NA	NA
AXAFFSNP-05981	1A	73.8709		NA	1A	78.9648	1A	68.1224	1A	96.3769	1A	59.6012
AXAFFSNP-05831	1A	74.2454		NA	1A	78.9648	1A	68.1224	1A	96.3769	1A	59.6012
AXAFFSNP-11948	1A	74.2454		NA	1A	78.9648	1A	68.1224	1A	96.3769	NA	NA
AXAFFSNP-05999	1A	74.6199		NA	1A	78.9648	1A	68.1224	1A	96.8213	1A	59.6012
AXAFFSNP-11859	1A	74.6199		NA	1A	78.9648	1A	68.1224	1A	96.8213	1A	59.6012	536245222	QYld.agt-RG.1A
AXAFFSNP-11982	1A	74.768		NA	1A	78.9648	1A	68.3934	1A	97.2658	1A	59.6012
AXAFFSNP-05926	1A	74.9596	1A	76.9639	NA	NA	NA	NA	1A	97.7102	NA	NA
AXAFFSNP-05995	1A	75.3558	1A	77.5321	1A	79.7225	1A	68.3934	NA	NA	1A	61.2146
AXAFFSNP-11880	1A	75.3558	1A	77.5321	NA	NA	NA	NA	1A	97.7102	NA	NA
AXAFFSNP-02381	1A	75.6955	1A	77.5321	1A	80.4801	1A	68.3934	NA	NA	1A	61.2146
AXAFFSNP-02470	1A	75.6955	1A	77.5321	1A	80.4801	1A	68.3934	NA	NA	1A	61.2146
AXAFFSNP-05874	1A	75.6955		NA	1A	80.4801	1A	68.3934	1A	98.5992	1A	61.2146
AXAFFSNP-05875	1A	75.6955	1A	77.5321	1A	80.4801	1A	68.3934	NA	NA	1A	61.2146
AXAFFSNP-05886	1A	75.6955		NA	NA	NA	NA	NA	1A	98.5992	NA	NA
AXAFFSNP-11890	1A	75.6955	1A	77.5321	NA	NA	NA	NA	1A	98.5992	NA	NA
AXAFFSNP-11891	1A	75.6955	1A	77.5321	NA	NA	NA	NA	1A	98.5992	NA	NA
AXAFFSNP-11938	1A	75.6955	1A	77.5321	1A	80.4801	1A	68.3934	NA	NA	1A	61.2146
AXAFFSNP-16946	1A	75.6955		NA	1A	80.4801	1A	68.3934	1A	98.5992	1A	61.2146
AXAFFSNP-05840	1A	75.9437	1A	77.5321	NA	NA	NA	NA	1A	98.5992	NA	NA
AXAFFSNP-05889	1A	75.9437		NA	1A	80.4801	1A	68.6644	1A	98.5992	1A	61.2146
AXAFFSNP-11900	1A	75.9437	1A	77.5321	1A	80.4801	1A	68.6644	NA	NA	1A	61.2146
AXAFFSNP-11902	1A	75.9437	1A	77.5321	1A	80.4801	1A	68.6644	NA	NA	1A	61.2146
AXAFFSNP-16945	1A	75.9437	1A	77.5321	NA	NA	NA	NA	1A	98.5992	NA	NA
AXAFFSNP-05950	1A	76.2746	1A	77.5321	NA	NA	NA	NA	1A	98.5992	NA	NA
AXAFFSNP-11877	1A	76.2746	1A	77.5321	1A	80.4801	1A	68.9354	NA	NA	1A	61.2146
AXAFFSNP-11889	1A	76.2746		NA	1A	80.4801	1A	68.9354	1A	98.5992	NA	NA
AXAFFSNP-00799	1A	76.6578	1A	79.2373	NA	NA	NA	NA	1A	99.0437	NA	NA
AXAFFSNP-05959	1A	76.8538		NA	1A	81.2377	1A	69.4774	1A	99.4881	1A	61.2146
AXAFFSNP-11974	1A	76.8538		NA	1A	81.2377	1A	69.4774	1A	99.4881	1A	61.2146
AXAFFSNP-05978	1A	77.0585	1A	79.8055	1A	81.9954	1A	69.7484	NA	NA	1A	61.2146
AXAFFSNP-05979	1A	77.0585		NA	1A	81.9954	1A	69.7484	1A	99.9326	1A	61.2146
AXAFFSNP-06042	1A	77.3284	1A	79.8055	1A	81.9954	1A	70.2905	NA	NA	NA	NA
AXAFFSNP-05795	1A	78.0426	1A	79.8055	1A	81.9954	1A	70.2905	NA	NA	1A	61.2146	536935553
AXAFFSNP-05856	1A	78.0426	1A	79.8055	1A	81.9954	1A	70.2905	NA	NA	NA	NA
AXAFFSNP-05905	1A	78.0426		NA	1A	81.9954	1A	70.2905	NA	NA	1A	61.2146
AXAFFSNP-05977	1A	78.0426	1A	79.8055	1A	81.9954	1A	70.2905	NA	NA	NA	NA
AXAFFSNP-11856	1A	78.0426		NA	NA	NA	NA	NA	NA	NA	NA	NA
AXAFFSNP-11904	1A	78.0426		NA	1A	81.9954	1A	70.2905	1A	99.9326	NA	NA
AXAFFSNP-17214	1A	78.0426		NA	NA	NA	NA	NA	NA	NA	1A	61.2146
AXAFFSNP-11868	1A	78.1994	1A	80.3737	1A	81.9954	1A	70.5615	NA	NA	NA	NA
AXAFFSNP-03288	1A	78.6697	1A	80.3737	1A	81.9954	1A	70.5615	NA	NA	1A	61.2146
AXAFFSNP-06016	1A	78.6697	1A	80.3737	1A	81.9954	1A	70.5615	NA	NA	1A	61.2146
AXAFFSNP-06017	1A	78.6697	1A	80.3737	1A	81.9954	1A	70.5615	NA	NA	NA	NA
AXAFFSNP-03973	1A	78.9179	1A	80.9419	1A	81.9954	1A	70.5615	NA	NA	1A	61.2146
AXAFFSNP-05987	1A	78.9179	1A	80.9419	1A	81.9954	1A	70.5615	NA	NA	NA	NA
AXAFFSNP-00315	1A	79.092	1A	80.9419	1A	82.753	1A	70.8325	NA	NA	NA	NA
AXAFFSNP-05793	1A	79.092	1A	80.9419	1A	82.753	1A	70.8325	NA	NA	1A	61.2146
AXAFFSNP-05951	1A	79.092	1A	80.9419	1A	82.753	1A	70.8325	NA	NA	NA	NA
AXAFFSNP-05972	1A	79.092	1A	80.9419	1A	82.753	1A	70.8325	NA	NA	1A	61.2146
AXAFFSNP-06014	1A	79.092	1A	80.9419	1A	82.753	1A	70.8325	NA	NA	NA	NA
AXAFFSNP-06058	1A	79.092	1A	80.9419	1A	82.753	1A	70.8325	NA	NA	1A	61.2146
AXAFFSNP-11883	1A	79.092	1A	80.9419	1A	82.753	1A	70.8325	NA	NA	1A	61.2146
AXAFFSNP-05952	1A	79.2096	1A	80.9419	1A	82.753	1A	71.1035	NA	NA	1A	61.2146
AXAFFSNP-05901	1A	79.3272	1A	80.9419	1A	82.753	1A	71.3745	NA	NA	NA	NA
AXAFFSNP-00093	1A	79.6015	1A	80.9419	1A	82.753	1A	71.3745	NA	NA	NA	NA
AXAFFSNP-00224	1A	79.6015	1A	80.9419	1A	82.753	1A	71.3745	NA	NA	NA	NA
AXAFFSNP-00225	1A	79.6015		NA	NA	NA	NA	NA	NA	NA	1A	61.2146
AXAFFSNP-01365	1A	79.6015		NA	NA	NA	NA	NA	NA	NA	1A	61.2146
AXAFFSNP-02892	1A	79.6015		NA	NA	NA	NA	NA	NA	NA	1A	61.2146
AXAFFSNP-05672	1A	79.6015		NA	NA	NA	NA	NA	NA	NA	1A	61.2146
AXAFFSNP-05888	1A	79.6015		NA	1A	82.753	1A	71.3745	1A	103.494	NA	NA
AXAFFSNP-06044	1A	79.6015	1A	80.9419	1A	82.753	1A	71.3745	NA	NA	NA	NA
AXAFFSNP-11844	1A	79.6015		NA	1A	82.753	1A	71.3745	1A	103.494	NA	NA
AXAFFSNP-11899	1A	80.2591		NA	1A	82.753	1A	71.3745	1A	103.494	NA	NA
AXAFFSNP-05887	1A	80.3766		NA	NA	NA	NA	NA	NA	NA	NA	NA
AXAFFSNP-11898	1A	80.3766	1A	80.9419	1A	82.753	1A	71.6455	NA	NA	1A	61.2146
AXAFFSNP-01307	1A	80.8905		NA	1A	82.753	1A	71.6455	1A	103.494	1A	61.2146
AXAFFSNP-01780	1A	80.8905	1A	81.5101	NA	NA	NA	NA	1A	103.494	NA	NA
AXAFFSNP-05913	1A	80.8905	1A	80.9419	NA	NA	NA	NA	1A	103.494	NA	NA
AXAFFSNP-03879	1A	81.2258	1A	80.9419	NA	NA	NA	NA	1A	103.939	NA	NA
AXAFFSNP-05912	1A	81.2258	1A	81.5101	NA	NA	NA	NA	1A	103.939	NA	NA
AXAFFSNP-05967	1A	81.2258		NA	NA	NA	NA	NA	NA	NA	NA	NA
AXAFFSNP-05968	1A	81.2258	1A	81.5101	NA	NA	NA	NA	1A	103.939	NA	NA	541634583
AXAFFSNP-11842	1A	81.2258	1A	80.9419	NA	NA	NA	NA	1A	103.939	NA	NA
AXAFFSNP-16937	1A	81.2258		NA	NA	NA	NA	NA	NA	NA	NA	NA
AXAFFSNP-11959	1A	81.6046	1A	80.9419	1A	84.2686	NA	NA	1A	104.828	NA	NA
AXAFFSNP-11873	1A	81.9617	1A	80.9419	1A	84.2686	NA	NA	1A	104.828	NA	NA
AXAFFSNP-05845	1A	82.2883	1A	80.9419	1A	85.0263	NA	NA	1A	104.828	NA	NA
AXAFFSNP-05904	1A	82.2883	1A	80.9419	1A	85.0263	NA	NA	1A	104.828	NA	NA
AXAFFSNP-05796	1A	82.5365	1A	81.5101	1A	84.2686	NA	NA	1A	104.828	NA	NA
AXAFFSNP-05994	1A	82.5365	1A	81.5101	1A	85.0263	NA	NA	1A	104.828	NA	NA
AXAFFSNP-05862	1A	82.9023	1A	80.9419	1A	85.0263	NA	NA	1A	105.717	NA	NA
AXAFFSNP-11897	1A	83.2594	1A	81.5101	1A	85.0263	NA	NA	1A	105.717	NA	NA
AXAFFSNP-02153	1A	83.5076	1A	82.0783	1A	85.0263	NA	NA	1A	105.717	NA	NA
AXAFFSNP-03533	1A	83.5076		NA	NA	NA	NA	NA	NA	NA	NA	NA
AXAFFSNP-06039	1A	83.5076		NA	1A	85.0263	NA	NA	NA	NA	NA	NA
AXAFFSNP-06004	1A	83.6992	1A	82.0783	1A	85.0263	NA	NA	1A	106.161	NA	NA
AXAFFSNP-05837	1A	83.9692	1A	82.0783	1A	85.7839	NA	NA	1A	106.605	NA	NA
AXAFFSNP-11936	1A	84.3916	1A	82.6465	1A	85.7839	NA	NA	1A	106.605	NA	NA
AXAFFSNP-05982	1A	84.8139	1A	83.2147	NA	NA	NA	NA	1A	106.605	NA	NA
AXAFFSNP-06030	1A	84.8139		NA	1A	85.7839	NA	NA	NA	NA	1A	66.884
AXAFFSNP-11852	1A	84.8139	1A	83.2147	NA	NA	NA	NA	1A	106.605	NA	NA
AXAFFSNP-11853	1A	84.8139	1A	83.2147	NA	NA	NA	NA	1A	106.605	NA	NA
AXAFFSNP-11881	1A	85.0056	1A	83.2147	NA	NA	NA	NA	1A	107.05	NA	NA
AXAFFSNP-05833	1A	85.4454	1A	84.3513	NA	NA	NA	NA	1A	107.05	NA	NA
AXAFFSNP-00408	1A	85.8765	1A	84.9195	NA	NA	NA	NA	1A	107.494	NA	NA
AXAFFSNP-02913	1A	85.8765	1A	84.9195	NA	NA	NA	NA	1A	107.494	NA	NA
AXAFFSNP-03034	1A	85.8765	1A	84.9195	NA	NA	NA	NA	1A	107.494	NA	NA
AXAFFSNP-05859	1A	85.8765		NA	1A	86.5415	NA	NA	NA	NA	1A	68.4974
AXAFFSNP-05880	1A	85.8765	1A	84.9195	NA	NA	NA	NA	1A	107.494	NA	NA
AXAFFSNP-11886	1A	85.8765	1A	84.9195	NA	NA	NA	NA	1A	107.494	NA	NA
AXAFFSNP-11976	1A	85.8765	1A	84.9195	NA	NA	NA	NA	1A	107.494	NA	NA
AXAFFSNP-17052	1A	85.8765	1A	84.9195	NA	NA	NA	NA	1A	107.494	NA	NA
AXAFFSNP-05911	1A	87.087	1A	84.9195	1A	86.5415	1A	80.4061	NA	NA	NA	NA
AXAFFSNP-03981	1A	87.2046	1A	84.9195	1A	86.5415	NA	NA	1A	108.828	NA	NA
AXAFFSNP-04296	1A	87.2046		NA	NA	NA	1A	80.6771	1A	108.828	1A	72.5321
AXAFFSNP-05215	1A	87.2046	1A	84.9195	1A	86.5415	NA	NA	1A	108.828	1A	72.5321
AXAFFSNP-11862	1A	87.2046	1A	84.9195	1A	86.5415	NA	NA	NA	NA	1A	72.5321
AXAFFSNP-11863	1A	87.2046	1A	84.9195	1A	86.5415	1A	80.6771	NA	NA	1A	72.5321
AXAFFSNP-11921	1A	87.2046	1A	84.9195	1A	86.5415	NA	NA	1A	108.828	1A	72.5321
AXAFFSNP-11957	1A	87.2046	1A	84.9195	1A	86.5415	NA	NA	1A	108.828	1A	72.5321
AXAFFSNP-05908	1A	87.553	1A	84.9195	1A	86.5415	NA	NA	1A	108.828	1A	73.3386
AXAFFSNP-17300	1A	87.553	1A	84.9195	1A	86.5415	NA	NA	1A	108.828	1A	73.3386
AXAFFSNP-11972	1A	88.6111	1A	84.9195	1A	86.5415	NA	NA	1A	108.828	1A	75.7599
AXAFFSNP-03578	1A	90.1135	1A	84.9195	1A	86.5415	NA	NA	1A	108.828	NA	NA
AXAFFSNP-03912	1A	90.1135		NA	NA	NA	1A	80.6771	1A	108.828	NA	NA
AXAFFSNP-00539	1A	92.0077	1A	84.9195	1A	86.5415	1A	86.1186	NA	NA	NA	NA
AXAFFSNP-02669	1A	92.0077	1A	84.9195	1A	86.5415	NA	NA	1A	108.828	1A	76.5664
AXAFFSNP-04974	1A	92.0077		NA	NA	NA	NA	NA	NA	NA	1A	76.5664
AXAFFSNP-11945	1A	92.0077		NA	NA	NA	NA	NA	NA	NA	1A	76.5664
AXAFFSNP-11960	1A	94.1676	1A	84.9195	1A	86.5415	1A	91.8344	NA	NA	1A	76.5664
AXAFFSNP-02802	1A	95.1691	1A	84.9195	1A	86.5415	1A	94.2754	NA	NA	1A	78.9877
AXAFFSNP-11913	1A	95.5349	1A	84.9195	1A	86.5415	NA	NA	1A	108.828	1A	79.7942
AXAFFSNP-02187	1A	96.2839		NA	NA	NA	NA	NA	NA	NA	1A	79.7942
AXAFFSNP-05798	1A	96.2839		NA	NA	NA	NA	NA	NA	NA	1A	79.7942
AXAFFSNP-11864	1A	96.2839		NA	NA	NA	NA	NA	NA	NA	1A	79.7942
AXAFFSNP-05935	1A	96.6366	1A	84.9195	1A	86.5415	NA	NA	1A	108.828	1A	80.6007
AXAFFSNP-11979	1A	96.9893	1A	84.9195	1A	86.5415	NA	NA	1A	108.828	1A	81.4072
AXAFFSNP-05988	1A	97.3377	1A	84.9195	1A	86.5415	NA	NA	1A	108.828	1A	82.2137
AXAFFSNP-03970	1A	102.711	1A	84.9195	1A	86.5415	1A	107.299	NA	NA	1A	94.5552
AXAFFSNP-05214	1A	102.711		NA	NA	NA	1A	107.299	1A	108.828	1A	94.5552
AXAFFSNP-05644	1A	102.711		NA	NA	NA	1A	107.299	1A	108.828	1A	94.5552
AXAFFSNP-06020	1A	102.711		NA	NA	NA	1A	107.299	1A	108.828	1A	94.5552
AXAFFSNP-11966	1A	102.711	1A	84.9195	1A	86.5415	1A	107.299	NA	NA	1A	94.5552
AXAFFSNP-11931	1A	103.064		NA	NA	NA	1A	107.299	1A	108.828	1A	95.3617
AXAFFSNP-11919	1A	103.417	1A	84.9195	NA	NA	1A	108.112	1A	108.828	1A	95.3617
AXAFFSNP-04634	1A	103.634	1A	84.9195	NA	NA	1A	108.383	1A	108.828	NA	NA
AXAFFSNP-05860	1A	103.634	1A	84.9195	NA	NA	1A	108.383	1A	108.828	NA	NA
AXAFFSNP-11874	1A	103.634	1A	84.9195	NA	NA	1A	108.383	1A	108.828	NA	NA
AXAFFSNP-11875	1A	103.634	1A	84.9195	1A	86.5415	NA	NA	1A	108.828	1A	96.1682
AXAFFSNP-11970	1A	103.634	1A	84.9195	NA	NA	1A	108.383	1A	108.828	NA	NA
AXAFFSNP-05824	1A	103.752	1A	84.9195	NA	NA	1A	108.654	1A	108.828	NA	NA
AXAFFSNP-05825	1A	103.752	1A	84.9195	NA	NA	1A	108.654	1A	108.828	NA	NA
AXAFFSNP-05871	1A	103.752	1A	84.9195	NA	NA	1A	108.654	1A	108.828	NA	NA
AXAFFSNP-11990	1A	103.87	1A	84.9195	NA	NA	1A	108.925	1A	108.828	1A	97.7817
AXAFFSNP-00445	1A	104.44		NA	1A	86.5415	1A	109.738	NA	NA	1A	98.5882
AXAFFSNP-01451	1A	104.44	1A	84.9195	1A	86.5415	NA	NA	1A	108.828	NA	NA
AXAFFSNP-01609	1A	104.44		NA	NA	NA	NA	NA	NA	NA	NA	NA
AXAFFSNP-02632	1A	104.44		NA	NA	NA	NA	NA	NA	NA	NA	NA
AXAFFSNP-02839	1A	104.44		NA	1A	86.5415	NA	NA	NA	NA	NA	NA
AXAFFSNP-03890	1A	104.44	1A	84.9195	1A	86.5415	NA	NA	1A	108.828	NA	NA
AXAFFSNP-04166	1A	104.44	1A	84.9195	1A	86.5415	NA	NA	1A	108.828	NA	NA
AXAFFSNP-04293	1A	104.44	1A	84.9195	1A	86.5415	NA	NA	1A	108.828	NA	NA
AXAFFSNP-04388	1A	104.44	1A	84.9195	1A	86.5415	NA	NA	1A	108.828	NA	NA
AXAFFSNP-05550	1A	104.44	1A	84.9195	1A	86.5415	NA	NA	1A	108.828	NA	NA
AXAFFSNP-05822	1A	104.44	1A	84.9195	1A	86.5415	NA	NA	1A	108.828	NA	NA
AXAFFSNP-05850	1A	104.44	1A	84.9195	1A	86.5415	NA	NA	1A	108.828	NA	NA
AXAFFSNP-05863	1A	104.44	1A	84.9195	1A	86.5415	NA	NA	1A	108.828	NA	NA
AXAFFSNP-05885	1A	104.44	1A	84.9195	1A	86.5415	NA	NA	1A	108.828	NA	NA
AXAFFSNP-05974	1A	104.44		NA	NA	NA	NA	NA	NA	NA	NA	NA
AXAFFSNP-05984	1A	104.44	1A	84.9195	1A	86.5415	NA	NA	1A	108.828	NA	NA
AXAFFSNP-05985	1A	104.44	1A	84.9195	1A	86.5415	NA	NA	1A	108.828	NA	NA
AXAFFSNP-06000	1A	104.44	1A	84.9195	1A	86.5415	NA	NA	1A	108.828	NA	NA
AXAFFSNP-06003	1A	104.44	1A	84.9195	1A	86.5415	NA	NA	1A	108.828	NA	NA
AXAFFSNP-06012	1A	104.44	1A	84.9195	1A	86.5415	NA	NA	1A	108.828	NA	NA
AXAFFSNP-06033	1A	104.44	1A	84.9195	1A	86.5415	NA	NA	1A	108.828	NA	NA
AXAFFSNP-06046	1A	104.44		NA	NA	NA	NA	NA	NA	NA	NA	NA
AXAFFSNP-08932	1A	104.44	1A	84.9195	1A	86.5415	NA	NA	1A	108.828	NA	NA
AXAFFSNP-11855	1A	104.44	1A	84.9195	1A	86.5415	NA	NA	1A	108.828	NA	NA
AXAFFSNP-11869	1A	104.44	1A	84.9195	1A	86.5415	NA	NA	1A	108.828	NA	NA
AXAFFSNP-11910	1A	104.44	1A	84.9195	1A	86.5415	NA	NA	1A	108.828	NA	NA
AXAFFSNP-11940	1A	104.44		NA	1A	86.5415	NA	NA	NA	NA	NA	NA
AXAFFSNP-11986	1A	104.44		NA	NA	NA	NA	NA	NA	NA	NA	NA
AXAFFSNP-03319	1A	104.806		NA	NA	NA	NA	NA	NA	NA	1A	99.3947
AXAFFSNP-06002	1A	104.806		NA	NA	NA	NA	NA	NA	NA	1A	99.3947
AXAFFSNP-06053	1A	105.507		NA	NA	NA	NA	NA	NA	NA	1A	101.008
AXAFFSNP-01574	1A	105.881		NA	NA	NA	NA	NA	NA	NA	1A	101.008
AXAFFSNP-05975	1A	105.881	1A	84.9195	1A	86.5415	NA	NA	1A	108.828	1A	101.008
AXAFFSNP-11953	1A	105.881	1A	84.9195	1A	86.5415	NA	NA	1A	108.828	1A	101.008
AXAFFSNP-02897	1A	106.256	1A	84.9195	1A	86.5415	NA	NA	1A	108.828	1A	102.622
AXAFFSNP-05949	1A	106.535	1A	84.9195	1A	86.5415	1A	112.451	NA	NA	NA	NA
AXAFFSNP-11962	1A	106.887	1A	84.9195	1A	86.5415	1A	113.264	NA	NA	1A	101.008
AXAFFSNP-06048	1A	107.593		NA	NA	NA	NA	NA	NA	NA	1A	102.622
AXAFFSNP-02184	1A	107.941		NA	NA	NA	NA	NA	NA	NA	1A	103.428
AXAFFSNP-04268	1A	107.941		NA	NA	NA	NA	NA	NA	NA	1A	103.428
AXAFFSNP-05067	1A	107.941		NA	NA	NA	NA	NA	NA	NA	1A	103.428
AXAFFSNP-06007	1A	107.941	1A	84.9195	1A	86.5415	1A	113.264	NA	NA	NA	NA
AXAFFSNP-11896	1A	107.941		NA	NA	NA	NA	NA	NA	NA	NA	NA
AXAFFSNP-11963	1A	107.941	1A	84.9195	1A	86.5415	1A	113.264	NA	NA	1A	103.428
AXAFFSNP-05834	1A	108.255		NA	NA	NA	NA	NA	NA	NA	1A	103.428
AXAFFSNP-00715	1A	108.577		NA	NA	NA	NA	NA	NA	NA	1A	104.235
AXAFFSNP-05841	1A	108.577	1A	88.3339	1A	86.5415	1A	115.434	NA	NA	NA	NA
AXAFFSNP-05842	1A	108.577	1A	88.3339	1A	86.5415	1A	115.434	NA	NA	NA	NA
AXAFFSNP-05843	1A	108.577		NA	NA	NA	NA	NA	NA	NA	NA	NA
AXAFFSNP-05844	1A	108.577	1A	88.3339	1A	86.5415	1A	115.434	NA	NA	NA	NA
AXAFFSNP-11944	1A	108.577		NA	NA	NA	NA	NA	NA	NA	NA	NA
AXAFFSNP-02489	1A	108.93		NA	NA	NA	NA	NA	NA	NA	NA	NA
AXAFFSNP-05870	1A	108.93	1A	88.3339	1A	87.2992	1A	115.434	NA	NA	NA	NA
AXAFFSNP-06005	1A	108.93		NA	NA	NA	NA	NA	NA	NA	1A	104.235
AXAFFSNP-05989	1A	109.683	1A	90.0391	1A	90.3332	NA	NA	1A	113.281	NA	NA
AXAFFSNP-11929	1A	109.683	1A	90.0391	1A	90.3332	1A	116.247	NA	NA	NA	NA	575176652
AXAFFSNP-11942	1A	109.944	1A	90.6073	1A	90.3332	NA	NA	1A	112.837	NA	NA
AXAFFSNP-11941	1A	110.14	1A	90.6073	1A	90.3332	NA	NA	1A	113.281	1A	105.848
AXAFFSNP-05566	1A	110.706	1A	91.1755	1A	92.6075	NA	NA	1A	113.281	NA	NA
AXAFFSNP-03948	1A	111.534	1A	91.7437	1A	95.6415	NA	NA	1A	116.396	1A	109.078
AXAFFSNP-05906	1A	111.534	1A	91.7437	1A	95.6415	NA	NA	1A	116.396	NA	NA
AXAFFSNP-00218	1A	111.882	1A	91.7437	1A	95.6415	NA	NA	1A	116.841	NA	NA
AXAFFSNP-03687	1A	111.882		NA	NA	NA	NA	NA	NA	NA	NA	NA
AXAFFSNP-04033	1A	111.882		NA	NA	NA	NA	NA	NA	NA	NA	NA
AXAFFSNP-05895	1A	111.882		NA	NA	NA	NA	NA	NA	NA	NA	NA
AXAFFSNP-05896	1A	111.882		NA	NA	NA	NA	NA	NA	NA	NA	NA
AXAFFSNP-05919	1A	111.882		NA	NA	NA	NA	NA	NA	NA	NA	NA
AXAFFSNP-05807	1A	112.174	1A	92.3119	1A	95.6415	NA	NA	1A	116.841	NA	NA
AXAFFSNP-11848	1A	112.505	1A	92.3119	1A	96.3991	NA	NA	1A	116.841	NA	NA
AXAFFSNP-05869	1A	112.831	1A	92.3119	1A	97.1568	NA	NA	1A	116.841	NA	NA
AXAFFSNP-05868	1A	113.079	1A	92.8801	1A	97.1568	NA	NA	1A	116.841	NA	NA
AXAFFSNP-02415	1A	113.358		NA	NA	NA	NA	NA	NA	NA	NA	NA
AXAFFSNP-11907	1A	113.632		NA	NA	NA	NA	NA	NA	NA	NA	NA
AXAFFSNP-11925	1A	113.632		NA	NA	NA	NA	NA	NA	NA	NA	NA
AXAFFSNP-11954	1A	113.632		NA	NA	NA	NA	NA	NA	NA	NA	NA
AXAFFSNP-00527	1A	113.963		NA	NA	NA	NA	NA	NA	NA	NA	NA
AXAFFSNP-04036	1A	113.963		NA	NA	NA	NA	NA	NA	NA	NA	NA
AXAFFSNP-04037	1A	113.963		NA	NA	NA	NA	NA	NA	NA	NA	NA
AXAFFSNP-05813	1A	113.963		NA	NA	NA	NA	NA	NA	NA	NA	NA
AXAFFSNP-11922	1A	113.963		NA	NA	NA	NA	NA	NA	NA	NA	NA
AXAFFSNP-11926	1A	113.963		NA	NA	NA	NA	NA	NA	NA	NA	NA
AXAFFSNP-11988	1A	113.963		NA	NA	NA	NA	NA	NA	NA	NA	NA
AXAFFSNP-00595	1A	114.264		NA	NA	NA	NA	NA	NA	NA	NA	NA
AXAFFSNP-03934	1A	114.264		NA	NA	NA	1A	123.894	1A	126.746	NA	NA
AXAFFSNP-05192	1A	114.264		NA	NA	NA	NA	NA	NA	NA	NA	NA
AXAFFSNP-05943	1A	114.264	1A	95.7241	1A	100.191	NA	NA	1A	126.746	1A	110.692
AXAFFSNP-05944	1A	114.264		NA	NA	NA	NA	NA	NA	NA	NA	NA
AXAFFSNP-11847	1A	114.264		NA	NA	NA	NA	NA	NA	NA	NA	NA
AXAFFSNP-11924	1A	114.264		NA	NA	NA	NA	NA	NA	NA	NA	NA
AXAFFSNP-17000	1A	114.264	1A	95.7241	1A	100.191	NA	NA	1A	126.746	1A	110.692
AXAFFSNP-17002	1A	114.499		NA	NA	NA	1A	124.436	1A	126.746	NA	NA
AXAFFSNP-05132	1A	114.887		NA	NA	NA	1A	124.436	1A	127.635	NA	NA
AXAFFSNP-05945	1A	114.887	1A	95.7241	1A	100.191	1A	124.436	NA	NA	1A	110.692
AXAFFSNP-05946	1A	115.226	1A	95.7241	1A	100.948	NA	NA	1A	127.635	1A	111.498
AXAFFSNP-05937	1A	115.723	1A	96.8607	1A	100.948	1A	124.978	NA	NA	NA	NA
AXAFFSNP-05948	1A	115.723	1A	96.8607	1A	100.948	NA	NA	1A	127.635	1A	111.498
AXAFFSNP-00508	1A	115.993	1A	96.8607	NA	NA	NA	NA	NA	NA	NA	NA
AXAFFSNP-01265	1A	115.993	1A	96.8607	NA	NA	NA	NA	NA	NA	NA	NA
AXAFFSNP-02141	1A	115.993	1A	96.8607	1A	101.706	1A	124.978	NA	NA	1A	111.498
AXAFFSNP-02142	1A	115.993	1A	96.8607	1A	101.706	NA	NA	1A	128.079	1A	111.498
AXAFFSNP-03404	1A	115.993		NA	NA	NA	NA	NA	1A	128.079	NA	NA
AXAFFSNP-04040	1A	115.993		NA	NA	NA	1A	124.978	1A	128.079	NA	NA
AXAFFSNP-02333	1A	116.628		NA	NA	NA	1A	124.978	1A	129.858	NA	NA
AXAFFSNP-04198	1A	116.628		NA	NA	NA	NA	NA	NA	NA	NA	NA
AXAFFSNP-01405	1A	116.872		NA	NA	NA	1A	124.978	1A	130.302	NA	NA
AXAFFSNP-02968	1A	116.872		NA	NA	NA	NA	NA	NA	NA	1A	113.112
AXAFFSNP-04361	1A	116.872		NA	NA	NA	NA	NA	NA	NA	1A	113.112
AXAFFSNP-05829	1A	116.872		NA	NA	NA	1A	124.978	1A	130.302	NA	NA
AXAFFSNP-06019	1A	116.872		NA	NA	NA	1A	124.978	1A	130.302	NA	NA
AXAFFSNP-11934	1A	116.872		NA	NA	NA	1A	124.978	1A	130.302	NA	NA
AXAFFSNP-01474	1A	117.386		NA	NA	NA	1A	124.978	1A	130.302	NA	NA
AXAFFSNP-01997	1A	117.386		NA	NA	NA	1A	124.978	1A	130.302	NA	NA
AXAFFSNP-02156	1A	117.386		NA	NA	NA	1A	124.978	1A	130.302	NA	NA
AXAFFSNP-05815	1A	117.386		NA	NA	NA	1A	124.978	1A	130.302	NA	NA
AXAFFSNP-05847	1A	118.013		NA	NA	NA	1A	124.978	1A	131.636	NA	NA
AXAFFSNP-05881	1A	118.013		NA	NA	NA	1A	124.978	1A	131.636	NA	NA
AXAFFSNP-06640	1A	118.013		NA	NA	NA	NA	NA	1A	131.636	NA	NA
AXAFFSNP-17227	1A	118.34		NA	NA	NA	1A	124.978	1A	131.636	NA	NA
AXAFFSNP-02910	1A	119.023		NA	NA	NA	NA	NA	1A	132.525	NA	NA
AXAFFSNP-11884	1A	119.381		NA	NA	NA	NA	NA	NA	NA	NA	NA
AXAFFSNP-11841	1A	119.846		NA	1A	110.899	NA	NA	NA	NA	NA	NA
AXAFFSNP-11911	1A	120.125	1A	103.144	NA	NA	1A	126.604	NA	NA	1A	113.112
AXAFFSNP-04060	1A	120.5	1A	103.712	NA	NA	1A	126.604	NA	NA	1A	113.112
AXAFFSNP-11845	1A	120.5	1A	103.712	NA	NA	1A	126.604	NA	NA	1A	113.112
AXAFFSNP-04962	1A	120.857	1A	103.712	1A	110.899	1A	126.875	NA	NA	1A	113.112
AXAFFSNP-02653	1A	121.105	1A	104.28	1A	110.899	NA	NA	1A	135.64	1A	113.112
AXAFFSNP-02957	1A	121.479	1A	104.848	1A	112.415	NA	NA	1A	135.64	1A	113.112
AXAFFSNP-06015	1A	121.479	1A	104.848	1A	112.415	NA	NA	1A	135.64	1A	113.112
AXAFFSNP-06043	1A	121.671	1A	104.848	1A	112.415	NA	NA	1A	136.085	1A	113.112
AXAFFSNP-17042	1A	121.867		NA	NA	NA	1A	127.689	1A	136.529	1A	113.112	587360609
AXAFFSNP-05799	1A	122.146	1A	105.416	1A	113.93	1A	127.689	NA	NA	NA	NA
AXAFFSNP-11876	1A	122.146		NA	NA	NA	NA	NA	NA	NA	NA	NA
AXAFFSNP-02967	1A	122.799	1A	107.691	1A	115.446	NA	NA	1A	137.418	1A	113.112
AXAFFSNP-04777	1A	122.799		NA	NA	NA	NA	NA	1A	137.418	NA	NA
AXAFFSNP-11961	1A	122.799	1A	107.691	1A	115.446	NA	NA	1A	137.418	NA	NA
AXAFFSNP-05867	1A	123.017	1A	108.259	1A	115.446	NA	NA	1A	137.863	NA	NA
AXAFFSNP-00679	1A	123.678	1A	108.259	1A	116.962	NA	NA	1A	137.863	NA	NA
AXAFFSNP-05992	1A	124.406	1A	109.395	1A	116.962	1A	129.586	NA	NA	1A	113.918
AXAFFSNP-05969	1A	125.777	1A	114.527	1A	116.962	1A	131.756	NA	NA	1A	117.149
AXAFFSNP-05970	1A	125.777	1A	114.527	1A	116.962	1A	131.756	NA	NA	1A	117.149
AXAFFSNP-11956	1A	125.777	1A	114.527	1A	116.962	NA	NA	1A	140.086	1A	117.149
AXAFFSNP-06054	1A	126.104	1A	115.095	1A	117.719	NA	NA	1A	140.975	1A	117.149
AXAFFSNP-11985	1A	126.348	1A	115.663	1A	117.719	NA	NA	1A	141.42	1A	117.149
AXAFFSNP-01986	1A	126.544	1A	115.663	1A	117.719	NA	NA	1A	141.864	1A	117.149
AXAFFSNP-17086	1A	126.544	1A	115.663	1A	117.719	NA	NA	1A	141.864	1A	117.149
AXAFFSNP-17142	1A	126.544	1A	115.663	1A	117.719	NA	NA	1A	141.864	1A	117.149
AXAFFSNP-17296	1A	126.544		NA	NA	NA	1A	131.756	NA	NA	1A	117.149
AXAFFSNP-04628	1A	127.197	1A	115.663	1A	117.719	NA	NA	1A	141.864	1A	117.149
AXAFFSNP-05883	1A	127.197	1A	115.663	1A	117.719	NA	NA	1A	141.864	1A	117.149	591926588
AXAFFSNP-11981	1A	127.524		NA	NA	NA	1A	133.654	1A	141.864	NA	NA
AXAFFSNP-06008	1A	127.641		NA	1A	117.719	1A	133.925	1A	141.864	NA	NA
AXAFFSNP-06009	1A	127.641		NA	1A	117.719	NA	NA	NA	NA	NA	NA
AXAFFSNP-11935	1A	127.972		NA	1A	117.719	1A	133.925	1A	141.864	NA	NA
AXAFFSNP-11943	1A	128.329		NA	1A	117.719	1A	133.925	1A	141.864	NA	NA
AXAFFSNP-01417	1A	128.691		NA	1A	118.477	1A	133.925	1A	142.753	NA	NA
AXAFFSNP-04636	1A	128.691	1A	116.8	1A	118.477	1A	133.925	NA	NA	NA	NA
AXAFFSNP-11879	1A	128.691		NA	1A	118.477	1A	133.925	1A	142.753	NA	NA
AXAFFSNP-05851	1A	128.969		NA	1A	118.477	1A	133.925	1A	142.753	NA	NA
AXAFFSNP-04057	1A	129.309	1A	116.8	NA	NA	1A	133.925	NA	NA	NA	NA
AXAFFSNP-05823	1A	129.309	1A	116.8	NA	NA	1A	133.925	NA	NA	NA	NA
AXAFFSNP-11840	1A	129.309	1A	116.8	NA	NA	1A	133.925	NA	NA	NA	NA
AXAFFSNP-06603	1B	0		NA	1B	0	1B	0	NA	NA	1B	0
AXAFFSNP-06602	1B	0.139566		NA	1B	0	1B	0.271005	NA	NA	NA	NA
AXAFFSNP-03696	1B	0.279133		NA	1B	0	1B	0.542011	NA	NA	NA	NA
AXAFFSNP-06569	1B	0.279133		NA	NA	NA	NA	NA	NA	NA	NA	NA
AXAFFSNP-06615	1B	0.920105		NA	NA	NA	NA	NA	NA	NA	1B	1.61346
AXAFFSNP-06583	1B	2.58973		NA	NA	NA	NA	NA	NA	NA	NA	NA
AXAFFSNP-06584	1B	2.58973		NA	NA	NA	NA	NA	NA	NA	NA	NA
AXAFFSNP-06590	1B	2.58973		NA	NA	NA	NA	NA	NA	NA	NA	NA
AXAFFSNP-06591	1B	2.58973		NA	NA	NA	NA	NA	NA	NA	1B	4.84376
AXAFFSNP-06617	1B	2.58973		NA	1B	9.9789	1B	7.35901	NA	NA	NA	NA	4822022
AXAFFSNP-12321	1B	2.58973		NA	NA	NA	NA	NA	NA	NA	NA	NA
AXAFFSNP-12354	1B	2.58973		NA	NA	NA	NA	NA	NA	NA	NA	NA
AXAFFSNP-12301	1B	2.9464		NA	1B	9.9789	NA	NA	NA	NA	NA	NA
AXAFFSNP-02103	1B	6.54929		NA	NA	NA	NA	NA	NA	NA	1B	12.9793
AXAFFSNP-06495	1B	6.54929		NA	NA	NA	NA	NA	NA	NA	NA	NA
AXAFFSNP-06547	1B	6.54929		NA	NA	NA	NA	NA	NA	NA	NA	NA
AXAFFSNP-06581	1B	6.54929		NA	NA	NA	NA	NA	NA	NA	NA	NA
AXAFFSNP-12292	1B	6.54929		NA	NA	NA	NA	NA	NA	NA	NA	NA
AXAFFSNP-12346	1B	6.54929		NA	NA	NA	NA	NA	NA	NA	NA	NA
AXAFFSNP-06601	1B	6.87494		NA	NA	NA	NA	NA	1B	0	1B	12.9793
AXAFFSNP-06560	1B	7.30915		NA	NA	NA	NA	NA	NA	NA	NA	NA
AXAFFSNP-06561	1B	7.30915		NA	NA	NA	NA	NA	NA	NA	NA	NA
AXAFFSNP-06609	1B	7.30915		NA	1B	17.6134	NA	NA	NA	NA	1B	13.7858
AXAFFSNP-06610	1B	7.30915		NA	1B	17.6134	NA	NA	NA	NA	1B	13.7858
AXAFFSNP-12295	1B	7.69683		NA	1B	18.3711	NA	NA	NA	NA	1B	13.7858
AXAFFSNP-12332	1B	8.08969		NA	NA	NA	1B	18.9441	NA	NA	NA	NA
AXAFFSNP-12362	1B	8.08969		NA	NA	NA	1B	18.9441	NA	NA	NA	NA
AXAFFSNP-12370	1B	8.57041		NA	1B	19.8867	NA	NA	NA	NA	1B	16.2071
AXAFFSNP-12360	1B	9.58356		NA	NA	NA	NA	NA	NA	NA	NA	NA
AXAFFSNP-06578	1B	10.4778		NA	1B	20.6443	NA	NA	NA	NA	1B	16.2071
AXAFFSNP-05194	1B	11.7288		NA	1B	20.6443	NA	NA	NA	NA	NA	NA
AXAFFSNP-06556	1B	11.7288		NA	1B	20.6443	NA	NA	NA	NA	1B	18.6283
AXAFFSNP-00476	1B	12.8143		NA	1B	20.6443	NA	NA	NA	NA	1B	18.6283
AXAFFSNP-01459	1B	12.8143		NA	NA	NA	NA	NA	NA	NA	1B	18.6283
AXAFFSNP-06500	1B	12.8143		NA	NA	NA	NA	NA	NA	NA	1B	18.6283
AXAFFSNP-06516	1B	12.8143		NA	NA	NA	NA	NA	NA	NA	NA	NA
AXAFFSNP-06533	1B	12.8143		NA	NA	NA	NA	NA	NA	NA	NA	NA
AXAFFSNP-06534	1B	12.8143		NA	1B	20.6443	NA	NA	NA	NA	NA	NA
AXAFFSNP-06536	1B	12.8143		NA	NA	NA	NA	NA	NA	NA	1B	18.6283
AXAFFSNP-06557	1B	12.8143		NA	NA	NA	1B	20.842	NA	NA	NA	NA	9722387
AXAFFSNP-06607	1B	12.8143		NA	NA	NA	NA	NA	NA	NA	1B	18.6283
AXAFFSNP-06611	1B	12.8143		NA	NA	NA	NA	NA	NA	NA	1B	18.6283
AXAFFSNP-12312	1B	12.8143		NA	NA	NA	NA	NA	NA	NA	1B	18.6283
AXAFFSNP-12316	1B	12.8143		NA	1B	20.6443	1B	20.842	NA	NA	1B	18.6283
AXAFFSNP-12335	1B	12.8143		NA	NA	NA	NA	NA	NA	NA	1B	18.6283
AXAFFSNP-12372	1B	12.8143		NA	NA	NA	NA	NA	NA	NA	1B	18.6283
AXAFFSNP-05545	1B	13.2123		NA	NA	NA	NA	NA	NA	NA	NA	NA
AXAFFSNP-06527	1B	13.2123		NA	1B	21.402	1B	21.384	NA	NA	1B	18.6283
AXAFFSNP-12380	1B	13.2123		NA	NA	NA	NA	NA	NA	NA	NA	NA
AXAFFSNP-01087	1B	15.0008		NA	1B	21.402	NA	NA	NA	NA	1B	18.6283
AXAFFSNP-06514	1B	15.0008		NA	1B	21.402	1B	21.384	NA	NA	NA	NA
AXAFFSNP-06515	1B	15.0008		NA	1B	21.402	NA	NA	NA	NA	NA	NA
AXAFFSNP-06520	1B	15.0008		NA	1B	21.402	NA	NA	NA	NA	NA	NA
AXAFFSNP-06530	1B	15.0008		NA	1B	21.402	NA	NA	NA	NA	NA	NA
AXAFFSNP-06538	1B	15.0008		NA	1B	21.402	NA	NA	NA	NA	NA	NA
AXAFFSNP-06573	1B	15.0008		NA	1B	21.402	NA	NA	NA	NA	1B	18.6283
AXAFFSNP-12307	1B	15.0008		NA	1B	21.402	NA	NA	NA	NA	NA	NA
AXAFFSNP-12334	1B	15.0008		NA	NA	NA	1B	21.384	NA	NA	1B	18.6283
AXAFFSNP-12339	1B	15.0008		NA	1B	21.402	NA	NA	NA	NA	NA	NA
AXAFFSNP-03479	1B	15.4454		NA	1B	21.402	NA	NA	NA	NA	NA	NA
AXAFFSNP-06531	1B	15.4454		NA	1B	21.402	1B	21.384	NA	NA	NA	NA
AXAFFSNP-12310	1B	15.4454		NA	1B	21.402	1B	21.384	NA	NA	1B	18.6283
AXAFFSNP-06539	1B	15.8899		NA	1B	21.402	1B	21.384	NA	NA	1B	18.6283
AXAFFSNP-06540	1B	16.2207		NA	NA	NA	1B	21.384	NA	NA	1B	18.6283
AXAFFSNP-12361	1B	16.3603		NA	NA	NA	1B	21.655	NA	NA	1B	18.6283
AXAFFSNP-06497	1B	17.7456		NA	1B	21.402	1B	24.9117	NA	NA	NA	NA
AXAFFSNP-06606	1B	17.7456		NA	1B	21.402	NA	NA	NA	NA	NA	NA
AXAFFSNP-12311	1B	17.7456		NA	1B	21.402	NA	NA	1B	14.1433	1B	18.6283
AXAFFSNP-12377	1B	17.9782		NA	1B	21.402	NA	NA	1B	14.5878	NA	NA
AXAFFSNP-06512	1B	18.4021		NA	1B	21.402	NA	NA	NA	NA	1B	18.6283
AXAFFSNP-06543	1B	18.4021		NA	1B	21.402	NA	NA	NA	NA	1B	18.6283
AXAFFSNP-06544	1B	18.4021		NA	NA	NA	1B	24.9117	1B	14.5878	NA	NA
AXAFFSNP-12345	1B	18.4021		NA	1B	21.402	NA	NA	1B	14.5878	1B	18.6283
AXAFFSNP-12371	1B	18.826		NA	1B	21.402	1B	24.9117	NA	NA	1B	18.6283
AXAFFSNP-12348	1B	19.6737		NA	NA	NA	1B	24.9117	NA	NA	1B	18.6283
AXAFFSNP-06879	1B	20.0924		NA	NA	NA	1B	24.9117	1B	14.5878	NA	NA
AXAFFSNP-12302	1B	20.0924		NA	1B	22.9176	NA	NA	NA	NA	NA	NA
AXAFFSNP-12322	1B	20.0924		NA	1B	22.9176	NA	NA	NA	NA	1B	19.4349
AXAFFSNP-12369	1B	20.0924		NA	NA	NA	NA	NA	NA	NA	NA	NA
AXAFFSNP-06502	1B	21.6018		NA	NA	NA	NA	NA	NA	NA	1B	23.4759
AXAFFSNP-03004	1B	22.2479		NA	1B	24.4332	NA	NA	NA	NA	NA	NA
AXAFFSNP-06562	1B	22.2479		NA	NA	NA	NA	NA	NA	NA	1B	25.0893
AXAFFSNP-06541	1B	23.0285		NA	1B	25.9488	NA	NA	NA	NA	NA	NA
AXAFFSNP-12313	1B	23.0285		NA	1B	25.9488	NA	NA	NA	NA	NA	NA
AXAFFSNP-06494	1B	23.4523		NA	NA	NA	NA	NA	NA	NA	1B	25.0893
AXAFFSNP-06563	1B	23.4523		NA	1B	25.9488	NA	NA	NA	NA	1B	25.0893
AXAFFSNP-17073	1B	23.4523		NA	NA	NA	NA	NA	NA	NA	1B	25.0893
AXAFFSNP-12374	1B	23.8865		NA	1B	25.9488	NA	NA	NA	NA	1B	25.8959
AXAFFSNP-06613	1B	24.3311		NA	NA	NA	NA	NA	1B	14.5878	NA	NA
AXAFFSNP-06528	1B	26.1144		NA	1B	28.9828	NA	NA	1B	14.5878	NA	NA
AXAFFSNP-00489	1B	26.5073		NA	NA	NA	NA	NA	1B	14.5878	NA	NA
AXAFFSNP-04619	1B	26.5073		NA	1B	29.7405	NA	NA	1B	14.1433	NA	NA
AXAFFSNP-06499	1B	26.5073		NA	NA	NA	NA	NA	1B	14.5878	NA	NA
AXAFFSNP-06586	1B	26.5073		NA	NA	NA	NA	NA	1B	14.5878	NA	NA
AXAFFSNP-12350	1B	26.5073		NA	1B	29.7405	NA	NA	1B	14.5878	NA	NA
AXAFFSNP-12368	1B	26.5073		NA	1B	29.7405	NA	NA	1B	14.5878	NA	NA
AXAFFSNP-06517	1B	26.9053		NA	1B	30.4981	NA	NA	1B	15.4767	NA	NA
AXAFFSNP-06518	1B	26.9053		NA	1B	30.4981	NA	NA	1B	15.4767	NA	NA
AXAFFSNP-06522	1B	26.9053		NA	1B	30.4981	NA	NA	NA	NA	NA	NA
AXAFFSNP-06523	1B	26.9053		NA	NA	NA	1B	37.9356	1B	15.4767	1B	33.2056
AXAFFSNP-06572	1B	26.9053		NA	1B	30.4981	NA	NA	1B	15.4767	NA	NA
AXAFFSNP-12328	1B	27.324		NA	1B	30.4981	1B	37.9356	1B	15.4767	1B	34.0121
AXAFFSNP-12299	1B	27.7686		NA	NA	NA	NA	NA	1B	15.9212	NA	NA
AXAFFSNP-12315	1B	27.7686		NA	NA	NA	1B	37.9356	1B	15.9212	1B	34.0121
AXAFFSNP-02397	1B	28.363		NA	NA	NA	1B	38.7487	1B	15.9212	1B	34.0121
AXAFFSNP-04627	1B	28.363		NA	NA	NA	NA	NA	1B	15.9212	NA	NA
AXAFFSNP-06524	1B	28.363		NA	1B	31.2557	NA	NA	1B	15.9212	NA	NA
AXAFFSNP-06525	1B	28.363		NA	1B	31.2557	NA	NA	1B	15.9212	NA	NA
AXAFFSNP-12341	1B	28.363		NA	1B	31.2557	NA	NA	1B	15.9212	NA	NA
AXAFFSNP-00535	1B	28.7559		NA	NA	NA	NA	NA	1B	15.9212	NA	NA
AXAFFSNP-05186	1B	28.7559		NA	NA	NA	NA	NA	NA	NA	NA	NA
AXAFFSNP-05462	1B	28.7559		NA	NA	NA	NA	NA	1B	15.9212	NA	NA	26408616
AXAFFSNP-06493	1B	28.7559		NA	1B	31.2557	NA	NA	NA	NA	NA	NA
AXAFFSNP-06546	1B	28.7559		NA	1B	31.2557	NA	NA	NA	NA	NA	NA
AXAFFSNP-06552	1B	28.7559		NA	NA	NA	NA	NA	1B	15.9212	NA	NA
AXAFFSNP-06553	1B	28.7559		NA	NA	NA	NA	NA	1B	15.9212	NA	NA
AXAFFSNP-06566	1B	28.7559		NA	1B	31.2557	1B	39.0197	NA	NA	1B	34.0121
AXAFFSNP-12300	1B	28.7559		NA	1B	31.2557	NA	NA	NA	NA	NA	NA
AXAFFSNP-12305	1B	28.7559		NA	NA	NA	NA	NA	1B	15.9212	NA	NA
AXAFFSNP-12342	1B	28.7559		NA	1B	31.2557	NA	NA	NA	NA	NA	NA
AXAFFSNP-12363	1B	28.7559		NA	NA	NA	NA	NA	1B	15.9212	NA	NA
AXAFFSNP-12366	1B	28.7559		NA	1B	31.2557	NA	NA	NA	NA	NA	NA
AXAFFSNP-12367	1B	28.7559		NA	1B	31.2557	NA	NA	NA	NA	NA	NA
AXAFFSNP-12331	1B	28.9006		NA	1B	31.2557	1B	39.2907	1B	15.9212	1B	34.0121
AXAFFSNP-06599	1B	29.2159		NA	NA	NA	1B	39.8327	NA	NA	NA	NA
AXAFFSNP-10876	1B	29.6346		NA	1B	32.0134	1B	40.6458	NA	NA	1B	35.6256
AXAFFSNP-06570	1B	30.0223		NA	1B	32.771	1B	40.6458	NA	NA	1B	35.6256
AXAFFSNP-02834	1B	30.3531		NA	NA	NA	1B	40.6458	NA	NA	1B	35.6256
AXAFFSNP-02900	1B	30.3531		NA	1B	32.771	1B	40.6458	NA	NA	1B	35.6256
AXAFFSNP-01357	1B	33.2323		NA	NA	NA	NA	NA	NA	NA	1B	42.1133
AXAFFSNP-03110	1B	33.2323		NA	NA	NA	NA	NA	NA	NA	NA	NA
AXAFFSNP-03667	1B	33.2323		NA	NA	NA	NA	NA	NA	NA	NA	NA
AXAFFSNP-05274	1B	33.2323		NA	1B	38.094	NA	NA	NA	NA	NA	NA
AXAFFSNP-05275	1B	33.2323		NA	1B	38.094	NA	NA	NA	NA	NA	NA
AXAFFSNP-05312	1B	33.2323		NA	NA	NA	NA	NA	NA	NA	NA	NA
AXAFFSNP-06558	1B	33.2323		NA	NA	NA	NA	NA	NA	NA	NA	NA
AXAFFSNP-06575	1B	33.2323		NA	NA	NA	NA	NA	NA	NA	NA	NA
AXAFFSNP-06576	1B	33.2323		NA	NA	NA	NA	NA	NA	NA	NA	NA
AXAFFSNP-06582	1B	33.2323		NA	NA	NA	NA	NA	NA	NA	NA	NA
AXAFFSNP-06612	1B	33.2323		NA	1B	38.094	NA	NA	NA	NA	1B	42.1133
AXAFFSNP-17016	1B	33.2323		NA	NA	NA	NA	NA	NA	NA	NA	NA
AXAFFSNP-12317	1B	33.6769		NA	NA	NA	1B	46.0872	NA	NA	NA	NA
AXAFFSNP-12318	1B	33.6769		NA	NA	NA	1B	46.0872	NA	NA	NA	NA
AXAFFSNP-12319	1B	33.6769		NA	NA	NA	1B	46.0872	NA	NA	NA	NA
AXAFFSNP-06568	1B	35.269		NA	NA	NA	NA	NA	NA	NA	NA	NA
AXAFFSNP-02914	1B	35.6928		NA	NA	NA	1B	46.3582	NA	NA	NA	NA
AXAFFSNP-04667	1B	35.6928		NA	1B	41.1281	NA	NA	NA	NA	1B	45.3436
AXAFFSNP-04968	1B	35.6928		NA	NA	NA	1B	46.3582	NA	NA	NA	NA
AXAFFSNP-06551	1B	35.6928		NA	1B	41.1281	NA	NA	NA	NA	1B	45.3436
AXAFFSNP-06567	1B	35.6928		NA	NA	NA	1B	46.3582	NA	NA	NA	NA
AXAFFSNP-06580	1B	35.6928		NA	1B	41.1281	NA	NA	NA	NA	1B	45.3436
AXAFFSNP-06593	1B	35.6928		NA	NA	NA	NA	NA	NA	NA	NA	NA
AXAFFSNP-06596	1B	35.6928		NA	NA	NA	1B	46.3582	NA	NA	NA	NA
AXAFFSNP-06616	1B	35.6928		NA	1B	41.1281	1B	46.3582	NA	NA	1B	45.3436
AXAFFSNP-12309	1B	35.6928		NA	NA	NA	1B	46.3582	NA	NA	NA	NA
AXAFFSNP-12330	1B	35.6928		NA	NA	NA	1B	46.3582	NA	NA	NA	NA
AXAFFSNP-12337	1B	35.6928		NA	NA	NA	NA	NA	NA	NA	NA	NA
AXAFFSNP-12340	1B	35.6928		NA	1B	41.1281	NA	NA	NA	NA	1B	45.3436
AXAFFSNP-17024	1B	35.6928		NA	1B	41.1281	1B	46.3582	NA	NA	1B	45.3436
AXAFFSNP-06505	1B	36.4372		NA	NA	NA	1B	46.3582	NA	NA	NA	NA
AXAFFSNP-06506	1B	36.4372		NA	1B	41.1281	1B	46.3582	NA	NA	1B	45.3436
AXAFFSNP-06509	1B	36.4372		NA	NA	NA	1B	46.3582	NA	NA	NA	NA
AXAFFSNP-12304	1B	36.4372		NA	NA	NA	1B	46.3582	NA	NA	NA	NA
AXAFFSNP-12325	1B	36.4372		NA	1B	41.1281	1B	46.3582	NA	NA	1B	45.3436
AXAFFSNP-06587	1B	36.8507		NA	1B	41.1281	1B	46.3582	NA	NA	1B	46.1501
AXAFFSNP-06529	1B	37.838		NA	1B	41.1281	1B	46.3582	NA	NA	1B	46.1501
AXAFFSNP-06535	1B	37.838		NA	NA	NA	1B	46.3582	NA	NA	NA	NA
AXAFFSNP-06588	1B	37.838		NA	1B	41.1281	1B	46.3582	NA	NA	1B	46.1501
AXAFFSNP-06511	1B	38.3963	1B	0	NA	NA	1B	46.3582	NA	NA	NA	NA
AXAFFSNP-06554	1B	38.3963		NA	NA	NA	1B	46.3582	NA	NA	NA	NA
AXAFFSNP-06555	1B	38.3963		NA	1B	41.1281	1B	46.3582	NA	NA	1B	46.1501
AXAFFSNP-06559	1B	38.3963		NA	1B	41.1281	NA	NA	NA	NA	1B	46.1501
AXAFFSNP-06589	1B	38.3963		NA	1B	41.1281	1B	46.3582	NA	NA	1B	46.1501
AXAFFSNP-00894	1B	38.7219	1B	0	1B	41.8857	NA	NA	NA	NA	1B	46.1501
AXAFFSNP-04472	1B	38.7219	1B	0	NA	NA	1B	46.6292	NA	NA	NA	NA
AXAFFSNP-04994	1B	38.7219		NA	NA	NA	NA	NA	NA	NA	NA	NA
AXAFFSNP-06548	1B	38.7219		NA	NA	NA	NA	NA	NA	NA	NA	NA
AXAFFSNP-06549	1B	38.7219		NA	NA	NA	NA	NA	NA	NA	NA	NA
AXAFFSNP-06579	1B	38.7219		NA	NA	NA	NA	NA	NA	NA	NA	NA
AXAFFSNP-06585	1B	38.7219		NA	NA	NA	NA	NA	NA	NA	NA	NA
AXAFFSNP-06608	1B	38.7219		NA	NA	NA	NA	NA	NA	NA	NA	NA
AXAFFSNP-12298	1B	38.7219		NA	NA	NA	NA	NA	NA	NA	NA	NA
AXAFFSNP-12308	1B	38.7219		NA	NA	NA	NA	NA	NA	NA	NA	NA
AXAFFSNP-12324	1B	38.7219		NA	NA	NA	NA	NA	NA	NA	NA	NA
AXAFFSNP-12326	1B	38.7219	1B	0	1B	41.8857	NA	NA	NA	NA	1B	46.1501
AXAFFSNP-12347	1B	38.7219	1B	0	1B	41.8857	NA	NA	NA	NA	1B	46.1501
AXAFFSNP-12376	1B	38.7219		NA	NA	NA	NA	NA	NA	NA	NA	NA
AXAFFSNP-06504	1B	39.0786	1B	0.568206	1B	41.8857	NA	NA	NA	NA	1B	46.1501	66295722	QScn.agt-RG.1B-1
AXAFFSNP-12336	1B	39.0786	1B	0.568206	NA	NA	NA	NA	NA	NA	NA	NA
AXAFFSNP-06571	1B	40.0556		NA	1B	42.6433	1B	46.6292	NA	NA	1B	46.1501
AXAFFSNP-06537	1B	40.3864		NA	1B	42.6433	1B	46.6292	NA	NA	1B	46.1501
AXAFFSNP-01123	1B	40.5828	1B	1.13641	1B	42.6433	1B	46.9002	1B	32.5036	1B	46.1501	87733615
AXAFFSNP-06507	1B	40.5828		NA	NA	NA	NA	NA	NA	NA	NA	NA
AXAFFSNP-06565	1B	40.5828		NA	NA	NA	NA	NA	NA	NA	NA	NA
AXAFFSNP-06595	1B	40.5828		NA	NA	NA	NA	NA	NA	NA	NA	NA
AXAFFSNP-12306	1B	40.5828		NA	NA	NA	NA	NA	NA	NA	NA	NA
AXAFFSNP-12327	1B	40.5828		NA	NA	NA	NA	NA	NA	NA	NA	NA
AXAFFSNP-12365	1B	40.5828		NA	NA	NA	NA	NA	NA	NA	NA	NA
AXAFFSNP-00978	1B	41.3892		NA	1B	44.1589	1B	47.7133	NA	NA	1B	47.7636
AXAFFSNP-12355	1B	41.5856		NA	1B	44.1589	1B	47.9843	NA	NA	1B	47.7636
AXAFFSNP-05287	1B	41.8648		NA	1B	44.1589	1B	48.5263	NA	NA	1B	47.7636
AXAFFSNP-00176	1B	42.1956		NA	NA	NA	NA	NA	NA	NA	NA	NA
AXAFFSNP-00581	1B	42.1956		NA	1B	44.1589	1B	48.7973	NA	NA	1B	48.5701
AXAFFSNP-01238	1B	42.1956		NA	NA	NA	NA	NA	NA	NA	NA	NA
AXAFFSNP-06510	1B	42.1956		NA	NA	NA	NA	NA	NA	NA	NA	NA
AXAFFSNP-06532	1B	42.1956		NA	NA	NA	NA	NA	NA	NA	NA	NA
AXAFFSNP-06597	1B	42.1956		NA	NA	NA	NA	NA	NA	NA	NA	NA
AXAFFSNP-06598	1B	42.1956		NA	NA	NA	NA	NA	NA	NA	NA	NA
AXAFFSNP-12356	1B	42.1956		NA	NA	NA	NA	NA	NA	NA	NA	NA
AXAFFSNP-06550	1B	42.8314	1B	7.41927	1B	44.1589	NA	NA	NA	NA	1B	48.5701
AXAFFSNP-17064	1B	42.8314		NA	1B	44.1589	1B	49.0683	NA	NA	1B	48.5701
AXAFFSNP-00332	1B	43.1571		NA	1B	44.1589	1B	49.0683	NA	NA	1B	48.5701
AXAFFSNP-12358	1B	43.1571		NA	NA	NA	NA	NA	NA	NA	NA	NA
AXAFFSNP-01722	1B	43.4879		NA	1B	44.1589	1B	49.3393	NA	NA	1B	49.3767
AXAFFSNP-03001	1B	43.4879		NA	1B	44.1589	1B	49.3393	NA	NA	1B	49.3767
AXAFFSNP-03177	1B	43.4879		NA	1B	44.1589	1B	49.3393	NA	NA	1B	49.3767
AXAFFSNP-03830	1B	43.4879		NA	1B	44.1589	1B	49.3393	NA	NA	1B	49.3767
AXAFFSNP-00509	1B	43.8807		NA	1B	44.9166	1B	49.3393	NA	NA	1B	49.3767
AXAFFSNP-03407	1B	43.8807		NA	1B	44.9166	1B	49.3393	NA	NA	1B	49.3767
AXAFFSNP-05680	1B	43.8807		NA	1B	44.9166	1B	49.3393	NA	NA	1B	49.3767
AXAFFSNP-12357	1B	43.8807		NA	1B	44.9166	1B	49.3393	NA	NA	1B	49.3767
AXAFFSNP-12323	1B	44.2684	1B	13.1257	1B	44.9166	NA	NA	NA	NA	1B	49.3767
AXAFFSNP-00897	1B	44.8008	1B	13.1257	1B	46.4322	NA	NA	NA	NA	1B	50.1832
AXAFFSNP-00436	1B	45.1317		NA	1B	46.4322	1B	49.3393	NA	NA	1B	50.1832	136451782	QScn.agt-RG.1B-2
AXAFFSNP-01748	1B	45.1317	1B	13.1257	NA	NA	1B	49.3393	NA	NA	NA	NA
AXAFFSNP-02224	1B	45.1317		NA	NA	NA	NA	NA	NA	NA	NA	NA
AXAFFSNP-04810	1B	45.1317	1B	13.1257	NA	NA	1B	49.3393	NA	NA	NA	NA
AXAFFSNP-05004	1B	45.1317		NA	NA	NA	NA	NA	NA	NA	NA	NA
AXAFFSNP-05499	1B	45.1317	1B	13.1257	NA	NA	NA	NA	NA	NA	NA	NA
AXAFFSNP-02175	1B	45.4573		NA	1B	46.4322	1B	49.3393	NA	NA	1B	50.1832
AXAFFSNP-12329	1B	45.4573		NA	1B	46.4322	1B	49.3393	NA	NA	1B	50.1832
AXAFFSNP-04229	1B	45.8812		NA	1B	46.4322	1B	49.3393	NA	NA	1B	50.1832
AXAFFSNP-06501	1B	46.5377		NA	1B	47.1898	1B	49.6104	NA	NA	1B	50.1832	139084617
AXAFFSNP-06513	1B	46.5377		NA	1B	47.1898	1B	49.6104	NA	NA	1B	50.1832
AXAFFSNP-03264	1B	46.8685	1B	14.2623	NA	NA	NA	NA	NA	NA	1B	50.1832
AXAFFSNP-06519	1B	46.8685	1B	14.2623	NA	NA	1B	49.6104	NA	NA	NA	NA
AXAFFSNP-06542	1B	46.8685		NA	1B	47.1898	1B	49.6104	NA	NA	1B	50.1832
AXAFFSNP-12303	1B	46.8685	1B	14.2623	NA	NA	1B	49.6104	NA	NA	NA	NA
AXAFFSNP-12320	1B	46.8685		NA	NA	NA	1B	49.6104	NA	NA	1B	50.1832
AXAFFSNP-03457	1B	47.2562		NA	1B	47.9475	NA	NA	NA	NA	NA	NA
AXAFFSNP-00702	1B	47.649		NA	NA	NA	NA	NA	NA	NA	NA	NA
AXAFFSNP-01440	1B	47.649		NA	NA	NA	NA	NA	NA	NA	NA	NA
AXAFFSNP-01861	1B	47.649	1B	15.3989	NA	NA	1B	49.6104	NA	NA	NA	NA
AXAFFSNP-02283	1B	47.649		NA	1B	48.7051	NA	NA	NA	NA	NA	NA
AXAFFSNP-02446	1B	47.649		NA	NA	NA	1B	49.6104	NA	NA	1B	50.9897
AXAFFSNP-02543	1B	47.649	1B	15.3989	NA	NA	1B	49.6104	NA	NA	NA	NA
AXAFFSNP-04757	1B	47.649		NA	NA	NA	NA	NA	NA	NA	NA	NA
AXAFFSNP-05126	1B	47.649	1B	15.3989	NA	NA	NA	NA	NA	NA	1B	50.9897
AXAFFSNP-05596	1B	47.649	1B	15.3989	NA	NA	NA	NA	NA	NA	1B	50.9897
AXAFFSNP-06254	1B	47.649		NA	1B	48.7051	NA	NA	NA	NA	NA	NA	308389274	QScn.agt-RG.1B-3, QScn.agt-RG.1B-4
AXAFFSNP-06508	1B	47.649		NA	NA	NA	NA	NA	NA	NA	NA	NA
AXAFFSNP-06592	1B	47.649		NA	NA	NA	NA	NA	NA	NA	NA	NA
AXAFFSNP-06605	1B	47.649		NA	NA	NA	NA	NA	NA	NA	NA	NA
AXAFFSNP-12113	1B	47.649		NA	1B	48.7051	NA	NA	NA	NA	NA	NA
AXAFFSNP-12155	1B	47.649		NA	1B	48.7051	NA	NA	NA	NA	NA	NA
AXAFFSNP-12182	1B	47.649		NA	NA	NA	NA	NA	NA	NA	NA	NA
AXAFFSNP-12194	1B	47.649		NA	NA	NA	NA	NA	NA	NA	NA	NA
AXAFFSNP-12216	1B	47.649	1B	15.3989	NA	NA	1B	49.6104	NA	NA	NA	NA	298246375	QYld.agt-MG.1B
AXAFFSNP-12258	1B	47.649		NA	NA	NA	1B	49.6104	NA	NA	1B	50.9897
AXAFFSNP-12338	1B	47.649		NA	NA	NA	NA	NA	NA	NA	NA	NA
AXAFFSNP-12349	1B	47.649		NA	NA	NA	1B	49.6104	NA	NA	NA	NA
AXAFFSNP-15220	1B	47.649	1B	15.3989	NA	NA	1B	49.6104	NA	NA	NA	NA
AXAFFSNP-04855	1B	48.0677		NA	1B	48.7051	NA	NA	NA	NA	NA	NA
AXAFFSNP-06401	1B	48.0677		NA	1B	48.7051	NA	NA	NA	NA	NA	NA
AXAFFSNP-12079	1B	48.0677		NA	NA	NA	1B	49.6104	NA	NA	1B	51.7962
AXAFFSNP-02452	1B	48.3262	1B	15.9671	1B	48.7051	NA	NA	NA	NA	1B	52.6027
AXAFFSNP-02601	1B	48.3262		NA	1B	48.7051	1B	49.8814	NA	NA	1B	52.6027
AXAFFSNP-06314	1B	48.3262		NA	NA	NA	1B	49.8814	NA	NA	1B	52.6027
AXAFFSNP-06318	1B	48.3262		NA	NA	NA	1B	49.8814	NA	NA	1B	52.6027
AXAFFSNP-06362	1B	48.3262	1B	15.9671	1B	48.7051	NA	NA	NA	NA	1B	52.6027
AXAFFSNP-06488	1B	48.3262		NA	NA	NA	1B	49.8814	NA	NA	1B	52.6027
AXAFFSNP-12124	1B	48.3262		NA	1B	48.7051	1B	49.8814	NA	NA	1B	52.6027
AXAFFSNP-04668	1B	48.4657		NA	1B	48.7051	1B	50.1524	NA	NA	1B	52.6027
AXAFFSNP-06297	1B	48.4657		NA	1B	48.7051	1B	50.1524	NA	NA	1B	52.6027
AXAFFSNP-06414	1B	48.4657		NA	1B	48.7051	1B	50.1524	NA	NA	1B	52.6027
AXAFFSNP-12243	1B	48.4657		NA	1B	48.7051	1B	50.1524	NA	NA	1B	52.6027
AXAFFSNP-06442	1B	48.8224		NA	1B	49.4627	1B	50.1524	NA	NA	1B	52.6027
AXAFFSNP-12085	1B	48.8224		NA	NA	NA	1B	50.1524	NA	NA	1B	52.6027
AXAFFSNP-00433	1B	49.2359		NA	1B	50.9783	1B	50.6944	NA	NA	1B	52.6027
AXAFFSNP-00666	1B	49.2359		NA	NA	NA	NA	NA	NA	NA	NA	NA
AXAFFSNP-01916	1B	49.2359		NA	NA	NA	1B	50.6944	NA	NA	1B	52.6027
AXAFFSNP-02701	1B	49.2359		NA	NA	NA	NA	NA	NA	NA	NA	NA
AXAFFSNP-02777	1B	49.2359		NA	1B	50.9783	1B	50.6944	NA	NA	1B	52.6027
AXAFFSNP-02830	1B	49.2359		NA	NA	NA	1B	50.6944	NA	NA	1B	52.6027
AXAFFSNP-04449	1B	49.2359		NA	1B	50.9783	1B	50.6944	NA	NA	1B	52.6027
AXAFFSNP-04456	1B	49.2359		NA	NA	NA	1B	50.6944	NA	NA	1B	52.6027
AXAFFSNP-06305	1B	49.2359		NA	NA	NA	1B	50.6944	NA	NA	1B	52.6027
AXAFFSNP-06330	1B	49.2359		NA	NA	NA	1B	50.6944	NA	NA	1B	52.6027
AXAFFSNP-06376	1B	49.2359		NA	1B	50.9783	1B	50.6944	NA	NA	1B	52.6027
AXAFFSNP-06377	1B	49.2359		NA	NA	NA	1B	50.6944	NA	NA	1B	52.6027
AXAFFSNP-06410	1B	49.2359		NA	NA	NA	1B	50.6944	NA	NA	1B	52.6027
AXAFFSNP-06472	1B	49.2359		NA	1B	50.9783	NA	NA	NA	NA	NA	NA
AXAFFSNP-06480	1B	49.2359		NA	NA	NA	1B	50.6944	NA	NA	1B	52.6027
AXAFFSNP-06483	1B	49.2359		NA	NA	NA	1B	50.6944	NA	NA	1B	52.6027
AXAFFSNP-12098	1B	49.2359		NA	NA	NA	1B	50.6944	NA	NA	1B	52.6027
AXAFFSNP-12103	1B	49.2359		NA	1B	50.9783	NA	NA	NA	NA	NA	NA
AXAFFSNP-17148	1B	49.2359		NA	1B	50.9783	1B	50.6944	NA	NA	1B	52.6027
AXAFFSNP-17201	1B	49.2359		NA	1B	50.9783	1B	50.6944	NA	NA	1B	52.6027
AXAFFSNP-17210	1B	49.2359		NA	NA	NA	NA	NA	NA	NA	NA	NA
AXAFFSNP-04963	1B	49.4841		NA	NA	NA	1B	50.9654	NA	NA	1B	53.4093
AXAFFSNP-01424	1B	49.8976		NA	1B	51.736	1B	50.9654	NA	NA	1B	54.2158
AXAFFSNP-02243	1B	49.8976		NA	1B	51.736	1B	50.9654	NA	NA	1B	54.2158
AXAFFSNP-04430	1B	49.8976		NA	NA	NA	NA	NA	NA	NA	NA	NA
AXAFFSNP-12290	1B	49.8976		NA	1B	51.736	NA	NA	NA	NA	NA	NA
AXAFFSNP-01645	1B	50.2904		NA	1B	52.4936	1B	50.9654	NA	NA	1B	54.2158
AXAFFSNP-01776	1B	50.2904		NA	1B	52.4936	NA	NA	NA	NA	NA	NA
AXAFFSNP-03735	1B	50.2904		NA	1B	52.4936	NA	NA	NA	NA	NA	NA
AXAFFSNP-04179	1B	50.2904		NA	1B	52.4936	1B	50.9654	NA	NA	1B	54.2158
AXAFFSNP-05236	1B	50.2904		NA	1B	52.4936	NA	NA	NA	NA	NA	NA
AXAFFSNP-06277	1B	50.2904		NA	1B	52.4936	NA	NA	NA	NA	NA	NA
AXAFFSNP-06375	1B	50.2904		NA	1B	52.4936	NA	NA	NA	NA	NA	NA
AXAFFSNP-06416	1B	50.2904		NA	NA	NA	1B	50.9654	NA	NA	1B	54.2158
AXAFFSNP-06446	1B	50.2904		NA	1B	52.4936	1B	50.9654	NA	NA	1B	54.2158
AXAFFSNP-12250	1B	50.2904		NA	1B	52.4936	NA	NA	NA	NA	NA	NA
AXAFFSNP-06273	1B	50.735		NA	1B	52.4936	NA	NA	NA	NA	NA	NA
AXAFFSNP-03119	1B	51.1537		NA	1B	53.2512	NA	NA	NA	NA	NA	NA
AXAFFSNP-03765	1B	51.1537		NA	1B	53.2512	NA	NA	NA	NA	NA	NA	417146338	QScn.agt-RG.1B-5, QTwt.agt-RG.1B-1
AXAFFSNP-04294	1B	51.1537		NA	1B	53.2512	NA	NA	NA	NA	NA	NA
AXAFFSNP-04666	1B	51.1537		NA	1B	53.2512	NA	NA	NA	NA	NA	NA
AXAFFSNP-06336	1B	51.1537		NA	1B	53.2512	NA	NA	NA	NA	NA	NA
AXAFFSNP-06337	1B	51.1537		NA	1B	53.2512	NA	NA	NA	NA	NA	NA
AXAFFSNP-12106	1B	51.1537		NA	NA	NA	NA	NA	NA	NA	NA	NA
AXAFFSNP-04474	1B	51.5465		NA	1B	54.0089	NA	NA	NA	NA	NA	NA
AXAFFSNP-06315	1B	51.5465		NA	1B	54.0089	NA	NA	NA	NA	NA	NA
AXAFFSNP-12189	1B	51.5465		NA	1B	54.0089	NA	NA	NA	NA	NA	NA
AXAFFSNP-00409	1B	51.9342		NA	NA	NA	NA	NA	NA	NA	NA	NA
AXAFFSNP-01251	1B	51.9342	1B	18.811	1B	54.7665	NA	NA	NA	NA	NA	NA	438964092	QTwt.agt-RG.1B-2
AXAFFSNP-01582	1B	51.9342		NA	1B	54.7665	NA	NA	NA	NA	NA	NA
AXAFFSNP-03372	1B	51.9342		NA	NA	NA	1B	50.9654	NA	NA	1B	54.2158
AXAFFSNP-03854	1B	51.9342		NA	NA	NA	NA	NA	NA	NA	NA	NA
AXAFFSNP-03941	1B	51.9342		NA	NA	NA	1B	50.9654	NA	NA	1B	54.2158
AXAFFSNP-04141	1B	51.9342	1B	18.811	1B	54.7665	NA	NA	NA	NA	NA	NA
AXAFFSNP-04169	1B	51.9342		NA	NA	NA	NA	NA	NA	NA	NA	NA
AXAFFSNP-05291	1B	51.9342	1B	18.811	1B	54.7665	NA	NA	NA	NA	NA	NA
AXAFFSNP-06290	1B	51.9342		NA	NA	NA	1B	50.9654	NA	NA	1B	54.2158
AXAFFSNP-06308	1B	51.9342		NA	NA	NA	1B	50.9654	NA	NA	1B	53.4093
AXAFFSNP-06339	1B	51.9342		NA	NA	NA	1B	50.9654	NA	NA	1B	54.2158
AXAFFSNP-06343	1B	51.9342		NA	NA	NA	NA	NA	NA	NA	NA	NA
AXAFFSNP-06380	1B	51.9342		NA	NA	NA	1B	50.9654	NA	NA	1B	54.2158
AXAFFSNP-06400	1B	51.9342		NA	NA	NA	NA	NA	NA	NA	NA	NA
AXAFFSNP-06438	1B	51.9342		NA	NA	NA	1B	50.9654	NA	NA	1B	54.2158
AXAFFSNP-12149	1B	51.9342		NA	NA	NA	1B	50.9654	NA	NA	1B	54.2158
AXAFFSNP-12282	1B	51.9342		NA	NA	NA	1B	50.9654	NA	NA	1B	54.2158
AXAFFSNP-01453	1B	52.2289	1B	19.3792	NA	NA	NA	NA	NA	NA	NA	NA
AXAFFSNP-02229	1B	52.2289	1B	19.3792	NA	NA	NA	NA	NA	NA	NA	NA
AXAFFSNP-04932	1B	52.2289	1B	19.3792	NA	NA	NA	NA	NA	NA	NA	NA
AXAFFSNP-05507	1B	52.5235	1B	19.9474	NA	NA	NA	NA	NA	NA	NA	NA
AXAFFSNP-06225	1B	52.5235	1B	19.9474	1B	55.5241	NA	NA	NA	NA	NA	NA
AXAFFSNP-06311	1B	52.5235	1B	19.9474	1B	55.5241	NA	NA	NA	NA	NA	NA
AXAFFSNP-06348	1B	52.5235	1B	19.9474	1B	55.5241	NA	NA	NA	NA	NA	NA
AXAFFSNP-12084	1B	52.5235	1B	19.9474	1B	55.5241	NA	NA	NA	NA	NA	NA
AXAFFSNP-01254	1B	53.1748	1B	19.9474	NA	NA	1B	53.95	1B	52.1181	NA	NA	473002520
AXAFFSNP-02228	1B	53.1748	1B	19.9474	1B	55.5241	NA	NA	NA	NA	NA	NA
AXAFFSNP-03922	1B	53.1748	1B	19.9474	1B	55.5241	NA	NA	NA	NA	NA	NA
AXAFFSNP-06233	1B	53.1748	1B	19.9474	NA	NA	1B	53.95	1B	52.1181	NA	NA
AXAFFSNP-06272	1B	53.1748		NA	1B	55.5241	NA	NA	NA	NA	NA	NA
AXAFFSNP-06276	1B	53.1748	1B	19.9474	1B	55.5241	NA	NA	NA	NA	NA	NA
AXAFFSNP-06309	1B	53.1748	1B	19.9474	1B	55.5241	NA	NA	NA	NA	NA	NA
AXAFFSNP-06364	1B	53.1748		NA	1B	55.5241	NA	NA	NA	NA	NA	NA
AXAFFSNP-06452	1B	53.1748	1B	19.9474	1B	55.5241	NA	NA	NA	NA	NA	NA
AXAFFSNP-12081	1B	53.1748	1B	19.9474	1B	55.5241	NA	NA	NA	NA	NA	NA
AXAFFSNP-12093	1B	53.1748		NA	1B	55.5241	NA	NA	NA	NA	NA	NA
AXAFFSNP-12115	1B	53.1748		NA	1B	55.5241	NA	NA	NA	NA	NA	NA
AXAFFSNP-12133	1B	53.1748		NA	1B	55.5241	NA	NA	NA	NA	NA	NA
AXAFFSNP-12137	1B	53.1748	1B	19.9474	NA	NA	NA	NA	NA	NA	NA	NA
AXAFFSNP-12145	1B	53.1748	1B	19.9474	1B	55.5241	NA	NA	NA	NA	NA	NA
AXAFFSNP-12262	1B	53.1748		NA	1B	55.5241	NA	NA	NA	NA	NA	NA
AXAFFSNP-12288	1B	53.1748		NA	1B	55.5241	NA	NA	NA	NA	NA	NA
AXAFFSNP-17045	1B	53.1748	1B	19.9474	NA	NA	NA	NA	NA	NA	NA	NA
AXAFFSNP-06293	1B	53.5677		NA	1B	56.2818	NA	NA	NA	NA	NA	NA
AXAFFSNP-06306	1B	53.5677		NA	1B	56.2818	NA	NA	NA	NA	NA	NA
AXAFFSNP-06328	1B	53.5677		NA	1B	56.2818	NA	NA	NA	NA	NA	NA
AXAFFSNP-12112	1B	53.5677	1B	19.9474	1B	56.2818	1B	53.95	1B	52.1181	NA	NA
AXAFFSNP-12171	1B	53.5677	1B	19.9474	1B	56.2818	NA	NA	NA	NA	NA	NA
AXAFFSNP-12204	1B	53.5677	1B	19.9474	1B	56.2818	1B	53.95	1B	52.1181	NA	NA
AXAFFSNP-12228	1B	54.7411		NA	1B	58.5561	NA	NA	NA	NA	NA	NA
AXAFFSNP-06295	1B	55.1339	1B	19.9474	1B	59.3137	1B	53.95	1B	52.1181	NA	NA
AXAFFSNP-06430	1B	55.1339	1B	19.9474	1B	59.3137	1B	53.95	1B	52.1181	NA	NA
AXAFFSNP-01484	1B	55.4286	1B	20.5157	1B	59.3137	1B	53.95	1B	52.1181	NA	NA
AXAFFSNP-12289	1B	55.4286	1B	20.5157	NA	NA	1B	53.95	1B	52.1181	NA	NA
AXAFFSNP-06234	1B	55.656	1B	20.5157	1B	59.3137	1B	53.95	1B	52.5625	NA	NA
AXAFFSNP-12219	1B	55.656	1B	20.5157	NA	NA	1B	53.95	1B	52.5625	NA	NA
AXAFFSNP-00027	1B	55.9713	1B	21.0839	1B	59.3137	1B	54.221	1B	52.5625	NA	NA
AXAFFSNP-01783	1B	55.9713		NA	1B	59.3137	NA	NA	NA	NA	NA	NA
AXAFFSNP-02004	1B	55.9713	1B	21.0839	1B	59.3137	1B	54.221	1B	52.5625	NA	NA
AXAFFSNP-05237	1B	55.9713	1B	21.0839	1B	59.3137	1B	54.221	1B	52.5625	NA	NA
AXAFFSNP-06372	1B	55.9713	1B	21.0839	NA	NA	1B	54.221	1B	52.5625	NA	NA
AXAFFSNP-06434	1B	55.9713		NA	1B	59.3137	NA	NA	NA	NA	NA	NA
AXAFFSNP-12257	1B	55.9713		NA	1B	59.3137	NA	NA	NA	NA	NA	NA
AXAFFSNP-12281	1B	55.9713	1B	21.0839	1B	59.3137	1B	54.221	1B	52.5625	NA	NA
AXAFFSNP-06435	1B	56.1729	1B	21.6521	1B	59.3137	1B	54.492	1B	53.007	NA	NA
AXAFFSNP-06436	1B	56.1729	1B	21.6521	1B	59.3137	1B	54.492	1B	53.007	NA	NA
AXAFFSNP-05355	1B	56.5451	1B	22.2203	1B	58.5561	1B	54.492	1B	53.007	NA	NA
AXAFFSNP-01795	1B	57.2429	1B	22.7885	NA	NA	1B	54.492	1B	53.007	NA	NA
AXAFFSNP-02864	1B	57.2429		NA	NA	NA	NA	NA	NA	NA	NA	NA
AXAFFSNP-06241	1B	57.2429	1B	22.7885	NA	NA	1B	54.492	1B	53.007	NA	NA
AXAFFSNP-12086	1B	57.2429	1B	22.7885	NA	NA	1B	54.492	1B	53.007	NA	NA
AXAFFSNP-12161	1B	57.2429		NA	NA	NA	NA	NA	NA	NA	NA	NA
AXAFFSNP-02473	1B	57.5272	1B	23.3567	NA	NA	1B	55.034	1B	53.007	NA	NA
AXAFFSNP-02590	1B	57.5272	1B	23.3567	NA	NA	1B	55.034	1B	53.007	NA	NA
AXAFFSNP-02863	1B	57.5272	1B	23.3567	NA	NA	1B	55.034	1B	53.007	NA	NA
AXAFFSNP-06324	1B	57.5272	1B	23.3567	NA	NA	1B	55.034	1B	53.007	NA	NA
AXAFFSNP-17269	1B	57.6978	1B	23.3567	NA	NA	1B	55.305	1B	53.4515	NA	NA
AXAFFSNP-17314	1B	57.6978	1B	23.3567	NA	NA	1B	55.305	1B	53.4515	NA	NA
AXAFFSNP-06387	1B	58.1217	1B	23.3567	NA	NA	1B	55.305	1B	53.4515	NA	NA
AXAFFSNP-00141	1B	58.468		NA	NA	NA	NA	NA	NA	NA	NA	NA
AXAFFSNP-01599	1B	58.468	1B	23.3567	NA	NA	1B	55.576	1B	54.7851	NA	NA
AXAFFSNP-02354	1B	58.468	1B	23.3567	NA	NA	1B	55.576	1B	54.7851	NA	NA	521337728
AXAFFSNP-03549	1B	58.468		NA	1B	59.3137	NA	NA	NA	NA	NA	NA
AXAFFSNP-06240	1B	58.468		NA	NA	NA	NA	NA	NA	NA	NA	NA
AXAFFSNP-06459	1B	58.468		NA	1B	59.3137	NA	NA	NA	NA	NA	NA
AXAFFSNP-06460	1B	58.468		NA	1B	59.3137	NA	NA	NA	NA	NA	NA
AXAFFSNP-12104	1B	58.468		NA	NA	NA	NA	NA	NA	NA	NA	NA
AXAFFSNP-12259	1B	58.468	1B	23.3567	NA	NA	1B	55.576	1B	54.7851	NA	NA
AXAFFSNP-04558	1B	58.6593	1B	23.9249	NA	NA	1B	55.847	1B	54.7851	NA	NA
AXAFFSNP-12217	1B	58.6593	1B	23.9249	NA	NA	1B	55.847	1B	54.7851	NA	NA
AXAFFSNP-02109	1B	58.8867	1B	23.9249	NA	NA	NA	NA	1B	55.2296	NA	NA
AXAFFSNP-05771	1B	58.8867	1B	23.9249	NA	NA	NA	NA	1B	55.2296	NA	NA
AXAFFSNP-06329	1B	58.8867		NA	NA	NA	1B	55.847	NA	NA	NA	NA
AXAFFSNP-06474	1B	58.8867		NA	NA	NA	1B	55.847	NA	NA	NA	NA
AXAFFSNP-12102	1B	58.8867		NA	NA	NA	1B	55.847	NA	NA	NA	NA
AXAFFSNP-05760	1B	59.1813	1B	24.4931	NA	NA	NA	NA	1B	55.2296	NA	NA
AXAFFSNP-12272	1B	59.6052	1B	24.4931	NA	NA	NA	NA	1B	55.2296	NA	NA
AXAFFSNP-06248	1B	59.8999	1B	25.0613	NA	NA	1B	56.9312	1B	55.2296	NA	NA
AXAFFSNP-06249	1B	59.8999		NA	NA	NA	1B	56.9312	NA	NA	NA	NA
AXAFFSNP-12170	1B	60.0394	1B	25.0613	NA	NA	1B	57.2022	1B	55.2296	NA	NA
AXAFFSNP-00688	1B	60.2359	1B	25.0613	NA	NA	NA	NA	1B	55.2296	NA	NA
AXAFFSNP-00689	1B	60.2359		NA	1B	61.588	NA	NA	NA	NA	NA	NA
AXAFFSNP-01507	1B	60.2359		NA	1B	61.588	1B	57.4732	NA	NA	NA	NA
AXAFFSNP-01746	1B	60.2359	1B	25.0613	NA	NA	NA	NA	1B	55.2296	NA	NA
AXAFFSNP-02529	1B	60.2359	1B	25.0613	1B	61.588	NA	NA	1B	55.2296	NA	NA
AXAFFSNP-02814	1B	60.2359	1B	25.0613	1B	61.588	NA	NA	1B	55.2296	NA	NA
AXAFFSNP-03226	1B	60.2359	1B	25.0613	1B	61.588	NA	NA	1B	55.2296	NA	NA
AXAFFSNP-04742	1B	60.2359	1B	25.0613	NA	NA	NA	NA	1B	55.2296	NA	NA
AXAFFSNP-04951	1B	60.2359	1B	25.0613	1B	61.588	NA	NA	1B	55.2296	NA	NA
AXAFFSNP-06310	1B	60.2359	1B	25.0613	NA	NA	NA	NA	1B	55.2296	NA	NA
AXAFFSNP-06396	1B	60.2359	1B	25.0613	1B	61.588	NA	NA	1B	55.2296	NA	NA
AXAFFSNP-12120	1B	60.2359	1B	25.0613	NA	NA	NA	NA	1B	55.2296	NA	NA
AXAFFSNP-12127	1B	60.2359		NA	1B	61.588	NA	NA	NA	NA	NA	NA
AXAFFSNP-12175	1B	60.2359		NA	1B	61.588	NA	NA	NA	NA	NA	NA
AXAFFSNP-17084	1B	60.2359	1B	25.0613	NA	NA	NA	NA	1B	55.2296	NA	NA
AXAFFSNP-06358	1B	60.3754	1B	25.0613	NA	NA	1B	57.7442	1B	55.2296	NA	NA
AXAFFSNP-02721	1B	60.9647	1B	26.1979	1B	62.3456	NA	NA	1B	55.2296	NA	NA
AXAFFSNP-00646	1B	61.3007		NA	1B	63.1033	1B	58.2862	1B	55.2296	NA	NA
AXAFFSNP-01084	1B	61.3007	1B	26.7661	1B	63.1033	1B	58.2862	NA	NA	NA	NA
AXAFFSNP-01503	1B	61.3007	1B	26.7661	NA	NA	NA	NA	1B	55.2296	NA	NA
AXAFFSNP-06464	1B	61.3007		NA	1B	63.1033	NA	NA	NA	NA	NA	NA
AXAFFSNP-12090	1B	61.3007		NA	1B	63.1033	NA	NA	NA	NA	NA	NA
AXAFFSNP-17154	1B	61.3007		NA	NA	NA	NA	NA	NA	NA	NA	NA
AXAFFSNP-06465	1B	61.6367		NA	NA	NA	1B	58.5572	1B	56.1185	NA	NA
AXAFFSNP-12177	1B	61.6367	1B	27.9026	1B	63.1033	1B	58.5572	NA	NA	NA	NA
AXAFFSNP-12269	1B	61.6367		NA	NA	NA	1B	58.5572	1B	56.1185	NA	NA
AXAFFSNP-04976	1B	61.8228		NA	NA	NA	1B	58.8283	1B	56.1185	NA	NA
AXAFFSNP-06232	1B	61.8228		NA	NA	NA	1B	58.8283	1B	56.1185	NA	NA
AXAFFSNP-12141	1B	61.8228	1B	28.4708	NA	NA	1B	58.8283	NA	NA	NA	NA
AXAFFSNP-01207	1B	62.4999	1B	28.4708	NA	NA	NA	NA	1B	57.8971	NA	NA
AXAFFSNP-12088	1B	62.7584		NA	1B	65.3776	1B	59.6413	1B	58.3415	NA	NA
AXAFFSNP-12211	1B	62.7584	1B	29.039	1B	65.3776	1B	59.6413	NA	NA	NA	NA
AXAFFSNP-06062	1B	62.8152		NA	NA	NA	NA	NA	NA	NA	1B	69.1617
AXAFFSNP-00328	1B	69.1939	1B	29.039	1B	66.1352	NA	NA	1B	58.3415	NA	NA
AXAFFSNP-00796	1B	69.1939		NA	1B	66.1352	NA	NA	1B	58.3415	1B	81.5032
AXAFFSNP-02343	1B	69.1939		NA	1B	66.1352	NA	NA	NA	NA	NA	NA
AXAFFSNP-05699	1B	69.1939	1B	29.039	NA	NA	NA	NA	NA	NA	1B	81.5032
AXAFFSNP-06247	1B	69.1939	1B	29.039	1B	66.1352	NA	NA	NA	NA	1B	81.5032
AXAFFSNP-06258	1B	69.1939	1B	29.039	1B	66.1352	NA	NA	NA	NA	1B	81.5032
AXAFFSNP-06292	1B	69.1939		NA	1B	66.1352	NA	NA	1B	58.3415	1B	81.5032
AXAFFSNP-06384	1B	69.1939	1B	29.039	NA	NA	NA	NA	1B	58.3415	NA	NA
AXAFFSNP-06398	1B	69.1939	1B	29.039	1B	66.1352	NA	NA	1B	58.3415	NA	NA
AXAFFSNP-06443	1B	69.1939		NA	1B	66.1352	NA	NA	1B	58.3415	1B	81.5032
AXAFFSNP-06447	1B	69.1939		NA	1B	66.1352	NA	NA	1B	58.3415	1B	81.5032
AXAFFSNP-06479	1B	69.1939		NA	1B	66.1352	NA	NA	1B	58.3415	1B	81.5032
AXAFFSNP-12119	1B	69.1939	1B	29.039	NA	NA	NA	NA	NA	NA	1B	81.5032
AXAFFSNP-12277	1B	69.1939		NA	NA	NA	NA	NA	1B	58.3415	1B	81.5032
AXAFFSNP-06268	1B	69.4214		NA	NA	NA	NA	NA	1B	58.786	1B	81.5032
AXAFFSNP-06389	1B	69.4214	1B	29.039	1B	66.1352	NA	NA	1B	58.786	NA	NA
AXAFFSNP-12101	1B	69.8142	1B	29.039	1B	66.8928	NA	NA	NA	NA	1B	81.5032
AXAFFSNP-12214	1B	69.8142		NA	1B	66.8928	NA	NA	1B	58.786	1B	81.5032
AXAFFSNP-12252	1B	69.8142		NA	1B	66.8928	NA	NA	1B	58.786	1B	81.5032
AXAFFSNP-02783	1B	70.2123	1B	29.6072	NA	NA	NA	NA	1B	59.675	NA	NA
AXAFFSNP-06250	1B	70.2123	1B	29.6072	NA	NA	NA	NA	NA	NA	1B	81.5032
AXAFFSNP-06413	1B	70.2123	1B	29.6072	NA	NA	NA	NA	1B	59.675	NA	NA
AXAFFSNP-12242	1B	70.6361	1B	29.6072	NA	NA	NA	NA	NA	NA	1B	81.5032
AXAFFSNP-12230	1B	71.029	1B	29.6072	1B	66.8928	NA	NA	1B	59.675	NA	NA
AXAFFSNP-01260	1B	71.3598	1B	30.1755	NA	NA	NA	NA	1B	59.675	NA	NA
AXAFFSNP-01397	1B	71.3598		NA	1B	67.6505	NA	NA	NA	NA	NA	NA
AXAFFSNP-01398	1B	71.3598		NA	1B	67.6505	NA	NA	NA	NA	NA	NA
AXAFFSNP-03780	1B	71.3598		NA	1B	67.6505	NA	NA	NA	NA	NA	NA
AXAFFSNP-04063	1B	71.3598		NA	1B	67.6505	NA	NA	NA	NA	NA	NA
AXAFFSNP-04065	1B	71.3598		NA	1B	67.6505	NA	NA	NA	NA	NA	NA
AXAFFSNP-04255	1B	71.3598	1B	30.1755	1B	67.6505	NA	NA	1B	59.675	NA	NA
AXAFFSNP-04702	1B	71.3598		NA	1B	67.6505	NA	NA	NA	NA	NA	NA
AXAFFSNP-06237	1B	71.3598		NA	NA	NA	NA	NA	NA	NA	NA	NA
AXAFFSNP-06262	1B	71.3598	1B	30.1755	NA	NA	NA	NA	1B	59.675	NA	NA
AXAFFSNP-06485	1B	71.3598	1B	30.1755	1B	67.6505	NA	NA	1B	59.675	NA	NA
AXAFFSNP-12129	1B	71.3598	1B	30.1755	1B	67.6505	NA	NA	1B	59.675	NA	NA
AXAFFSNP-12167	1B	71.3598		NA	1B	67.6505	NA	NA	NA	NA	NA	NA
AXAFFSNP-12240	1B	71.3598		NA	NA	NA	NA	NA	NA	NA	NA	NA
AXAFFSNP-12261	1B	71.3598	1B	30.1755	1B	67.6505	NA	NA	1B	59.675	NA	NA
AXAFFSNP-12286	1B	71.3598	1B	30.1755	1B	67.6505	NA	NA	1B	59.675	NA	NA
AXAFFSNP-17103	1B	71.3598	1B	30.1755	NA	NA	NA	NA	1B	59.675	NA	NA
AXAFFSNP-12100	1B	71.6389	1B	30.7437	NA	NA	NA	NA	1B	60.1194	NA	NA
AXAFFSNP-02844	1B	72.0732	1B	30.7437	NA	NA	NA	NA	NA	NA	1B	81.5032
AXAFFSNP-12174	1B	72.0732	1B	30.7437	NA	NA	NA	NA	1B	61.0084	NA	NA
AXAFFSNP-12186	1B	72.0732	1B	30.7437	NA	NA	NA	NA	1B	61.0084	NA	NA
AXAFFSNP-12187	1B	72.0732	1B	30.7437	NA	NA	NA	NA	1B	61.0084	NA	NA
AXAFFSNP-12220	1B	72.0732	1B	30.7437	NA	NA	NA	NA	1B	61.0084	NA	NA
AXAFFSNP-03994	1B	72.3626	1B	31.3119	NA	NA	NA	NA	1B	61.0084	NA	NA
AXAFFSNP-12140	1B	72.3626	1B	31.3119	NA	NA	NA	NA	1B	61.0084	NA	NA
AXAFFSNP-12280	1B	72.3626	1B	31.3119	NA	NA	NA	NA	1B	61.0084	NA	NA
AXAFFSNP-06246	1B	72.6934	1B	31.3119	1B	68.4081	NA	NA	NA	NA	1B	81.5032
AXAFFSNP-00158	1B	72.9881		NA	NA	NA	NA	NA	1B	61.0084	1B	81.5032
AXAFFSNP-00547	1B	72.9881	1B	31.8801	NA	NA	NA	NA	1B	61.0084	NA	NA
AXAFFSNP-00819	1B	72.9881		NA	NA	NA	NA	NA	1B	61.0084	1B	81.5032
AXAFFSNP-01556	1B	72.9881		NA	1B	68.4081	NA	NA	NA	NA	NA	NA
AXAFFSNP-03069	1B	72.9881	1B	31.8801	NA	NA	NA	NA	1B	61.0084	NA	NA
AXAFFSNP-04262	1B	72.9881		NA	NA	NA	NA	NA	1B	61.0084	1B	81.5032
AXAFFSNP-05414	1B	72.9881		NA	1B	68.4081	NA	NA	NA	NA	NA	NA
AXAFFSNP-06280	1B	72.9881		NA	1B	68.4081	NA	NA	1B	61.0084	1B	81.5032
AXAFFSNP-06281	1B	72.9881		NA	1B	68.4081	NA	NA	NA	NA	NA	NA
AXAFFSNP-06289	1B	72.9881	1B	31.8801	NA	NA	NA	NA	NA	NA	1B	81.5032
AXAFFSNP-06331	1B	72.9881		NA	1B	68.4081	NA	NA	1B	61.0084	1B	81.5032
AXAFFSNP-06411	1B	72.9881		NA	NA	NA	NA	NA	1B	61.0084	1B	81.5032
AXAFFSNP-06421	1B	72.9881		NA	1B	68.4081	NA	NA	NA	NA	NA	NA
AXAFFSNP-06450	1B	72.9881		NA	1B	68.4081	NA	NA	NA	NA	1B	81.5032
AXAFFSNP-06469	1B	72.9881		NA	1B	68.4081	NA	NA	NA	NA	NA	NA
AXAFFSNP-12114	1B	72.9881		NA	NA	NA	NA	NA	1B	61.0084	1B	81.5032
AXAFFSNP-12123	1B	72.9881		NA	NA	NA	NA	NA	NA	NA	NA	NA
AXAFFSNP-12131	1B	72.9881		NA	1B	68.4081	NA	NA	NA	NA	NA	NA
AXAFFSNP-12136	1B	72.9881		NA	NA	NA	NA	NA	1B	61.0084	1B	81.5032
AXAFFSNP-12154	1B	72.9881		NA	1B	68.4081	NA	NA	NA	NA	NA	NA
AXAFFSNP-12199	1B	72.9881	1B	31.8801	NA	NA	NA	NA	NA	NA	1B	81.5032
AXAFFSNP-12279	1B	72.9881		NA	1B	68.4081	NA	NA	NA	NA	NA	NA
AXAFFSNP-00835	1B	73.3758	1B	31.8801	NA	NA	NA	NA	NA	NA	1B	81.5032
AXAFFSNP-03649	1B	73.3758		NA	NA	NA	NA	NA	NA	NA	NA	NA
AXAFFSNP-05426	1B	73.3758		NA	NA	NA	NA	NA	NA	NA	NA	NA
AXAFFSNP-12221	1B	73.3758		NA	1B	68.4081	NA	NA	NA	NA	NA	NA
AXAFFSNP-12234	1B	73.3758		NA	1B	68.4081	NA	NA	1B	61.0084	NA	NA
AXAFFSNP-04227	1B	73.6704	1B	32.4483	NA	NA	NA	NA	NA	NA	1B	81.5032
AXAFFSNP-02641	1B	74.115	1B	32.4483	NA	NA	NA	NA	1B	61.0084	NA	NA
AXAFFSNP-03411	1B	74.115	1B	32.4483	NA	NA	NA	NA	NA	NA	1B	81.5032
AXAFFSNP-03888	1B	74.115	1B	32.4483	NA	NA	NA	NA	NA	NA	1B	81.5032
AXAFFSNP-03963	1B	74.115		NA	1B	68.4081	NA	NA	1B	61.0084	1B	81.5032
AXAFFSNP-05253	1B	74.115	1B	32.4483	NA	NA	NA	NA	1B	61.0084	NA	NA
AXAFFSNP-05376	1B	74.115	1B	32.4483	1B	68.4081	NA	NA	NA	NA	1B	81.5032
AXAFFSNP-05413	1B	74.115		NA	1B	68.4081	NA	NA	1B	61.0084	1B	81.5032
AXAFFSNP-05415	1B	74.115	1B	32.4483	NA	NA	NA	NA	NA	NA	1B	81.5032
AXAFFSNP-06296	1B	74.115		NA	1B	68.4081	NA	NA	1B	61.0084	1B	81.5032
AXAFFSNP-06342	1B	74.115		NA	1B	68.4081	NA	NA	1B	61.0084	1B	81.5032
AXAFFSNP-06363	1B	74.115		NA	1B	68.4081	NA	NA	1B	61.0084	1B	81.5032
AXAFFSNP-06408	1B	74.115		NA	NA	NA	NA	NA	NA	NA	NA	NA
AXAFFSNP-06422	1B	74.115	1B	32.4483	NA	NA	NA	NA	NA	NA	1B	81.5032
AXAFFSNP-06425	1B	74.115		NA	NA	NA	NA	NA	NA	NA	NA	NA
AXAFFSNP-06468	1B	74.115	1B	32.4483	1B	68.4081	NA	NA	NA	NA	1B	81.5032
AXAFFSNP-12110	1B	74.115		NA	NA	NA	NA	NA	NA	NA	NA	NA
AXAFFSNP-12125	1B	74.115		NA	1B	68.4081	NA	NA	NA	NA	1B	81.5032
AXAFFSNP-12192	1B	74.115	1B	32.4483	NA	NA	NA	NA	NA	NA	1B	81.5032
AXAFFSNP-12248	1B	74.115		NA	1B	68.4081	NA	NA	1B	61.0084	1B	81.5032
AXAFFSNP-12249	1B	74.115		NA	NA	NA	NA	NA	NA	NA	NA	NA
AXAFFSNP-12291	1B	74.115	1B	32.4483	1B	68.4081	NA	NA	NA	NA	1B	81.5032
AXAFFSNP-06303	1B	74.7042	1B	33.5848	1B	68.4081	NA	NA	NA	NA	1B	81.5032
AXAFFSNP-06399	1B	74.7042	1B	33.5848	1B	68.4081	NA	NA	1B	61.0084	NA	NA
AXAFFSNP-12132	1B	74.7042	1B	33.5848	1B	68.4081	NA	NA	1B	61.0084	NA	NA
AXAFFSNP-12223	1B	74.7042	1B	33.5848	1B	68.4081	NA	NA	1B	61.0084	NA	NA
AXAFFSNP-12225	1B	75.1953	1B	34.153	NA	NA	NA	NA	NA	NA	1B	82.3097
AXAFFSNP-12284	1B	75.1953	1B	34.153	NA	NA	NA	NA	NA	NA	1B	82.3097
AXAFFSNP-17255	1B	75.1953	1B	34.153	NA	NA	NA	NA	NA	NA	1B	82.3097
AXAFFSNP-17256	1B	75.1953	1B	34.153	NA	NA	NA	NA	NA	NA	1B	82.3097
AXAFFSNP-06340	1B	75.521	1B	34.153	NA	NA	NA	NA	NA	NA	1B	82.3097
AXAFFSNP-00169	1B	75.9448		NA	NA	NA	NA	NA	NA	NA	1B	82.3097
AXAFFSNP-02848	1B	75.9448	1B	34.153	NA	NA	NA	NA	NA	NA	1B	82.3097
AXAFFSNP-06265	1B	75.9448	1B	34.153	NA	NA	NA	NA	NA	NA	1B	82.3097
AXAFFSNP-06266	1B	75.9448		NA	NA	NA	NA	NA	NA	NA	1B	82.3097
AXAFFSNP-06270	1B	75.9448		NA	NA	NA	NA	NA	NA	NA	1B	82.3097
AXAFFSNP-06274	1B	75.9448		NA	NA	NA	NA	NA	NA	NA	NA	NA
AXAFFSNP-06415	1B	75.9448		NA	NA	NA	NA	NA	NA	NA	1B	82.3097
AXAFFSNP-06419	1B	75.9448	1B	34.153	NA	NA	NA	NA	NA	NA	1B	82.3097
AXAFFSNP-12096	1B	75.9448		NA	NA	NA	NA	NA	NA	NA	1B	82.3097
AXAFFSNP-12263	1B	75.9448		NA	NA	NA	NA	NA	NA	NA	NA	NA
AXAFFSNP-12285	1B	75.9448		NA	NA	NA	NA	NA	NA	NA	1B	82.3097
AXAFFSNP-17031	1B	75.9448	1B	34.153	1B	68.4081	1B	65.0828	NA	NA	NA	NA
AXAFFSNP-06252	1B	76.3325	1B	34.7213	NA	NA	NA	NA	1B	62.7869	1B	83.1162
AXAFFSNP-06285	1B	76.3325	1B	34.7213	NA	NA	1B	65.8958	1B	62.7869	1B	83.1162
AXAFFSNP-06287	1B	76.3325	1B	34.7213	NA	NA	1B	65.8958	1B	62.7869	1B	83.1162
AXAFFSNP-00232	1B	76.5083	1B	34.153	NA	NA	NA	NA	1B	63.2314	NA	NA
AXAFFSNP-00375	1B	76.5083	1B	34.7213	NA	NA	NA	NA	1B	63.2314	NA	NA
AXAFFSNP-00531	1B	76.5083		NA	NA	NA	NA	NA	NA	NA	1B	83.1162
AXAFFSNP-03644	1B	76.5083		NA	NA	NA	NA	NA	NA	NA	1B	83.1162
AXAFFSNP-06286	1B	76.5083		NA	NA	NA	NA	NA	NA	NA	1B	83.1162
AXAFFSNP-06403	1B	76.5083		NA	NA	NA	NA	NA	NA	NA	1B	83.1162
AXAFFSNP-06427	1B	76.5083	1B	34.7213	NA	NA	NA	NA	1B	63.2314	NA	NA
AXAFFSNP-06428	1B	76.5083	1B	34.7213	NA	NA	NA	NA	1B	63.2314	NA	NA
AXAFFSNP-06456	1B	76.5083	1B	34.7213	NA	NA	NA	NA	1B	63.2314	NA	NA
AXAFFSNP-06486	1B	76.5083	1B	34.7213	NA	NA	NA	NA	1B	63.2314	NA	NA
AXAFFSNP-12083	1B	76.5083	1B	34.7213	NA	NA	NA	NA	1B	63.2314	NA	NA
AXAFFSNP-12089	1B	76.5083		NA	NA	NA	NA	NA	NA	NA	1B	83.1162
AXAFFSNP-12108	1B	76.5083	1B	34.7213	NA	NA	NA	NA	1B	63.2314	NA	NA
AXAFFSNP-12181	1B	76.5083	1B	34.7213	NA	NA	1B	66.1669	1B	63.2314	NA	NA
AXAFFSNP-12209	1B	76.5083		NA	NA	NA	NA	NA	NA	NA	1B	83.1162
AXAFFSNP-12254	1B	76.5083	1B	34.7213	NA	NA	NA	NA	1B	63.2314	1B	83.1162
AXAFFSNP-12226	1B	76.8236		NA	NA	NA	1B	66.7089	1B	63.2314	1B	83.1162
AXAFFSNP-04762	1B	77.082	1B	35.8578	NA	NA	NA	NA	1B	63.6758	NA	NA
AXAFFSNP-06319	1B	77.082	1B	34.153	NA	NA	NA	NA	1B	63.6758	NA	NA
AXAFFSNP-06391	1B	77.082	1B	34.153	NA	NA	NA	NA	1B	63.6758	NA	NA
AXAFFSNP-06489	1B	77.082	1B	35.8578	1B	73.7312	1B	67.2509	NA	NA	NA	NA
AXAFFSNP-12094	1B	77.082	1B	34.153	NA	NA	NA	NA	1B	63.6758	NA	NA
AXAFFSNP-04113	1B	77.5524	1B	36.426	1B	73.7312	1B	68.3351	1B	64.5648	1B	83.9227
AXAFFSNP-03520	1B	77.9453	1B	36.426	1B	74.4888	1B	68.3351	1B	64.5648	1B	83.9227
AXAFFSNP-06320	1B	77.9453	1B	36.426	NA	NA	NA	NA	1B	64.5648	NA	NA
AXAFFSNP-06390	1B	77.9453	1B	36.426	NA	NA	NA	NA	1B	64.5648	NA	NA
AXAFFSNP-17107	1B	77.9453	1B	36.426	NA	NA	NA	NA	1B	64.5648	NA	NA
AXAFFSNP-04406	1B	78.364	1B	36.426	1B	76.0044	NA	NA	NA	NA	NA	NA
AXAFFSNP-12198	1B	78.364		NA	NA	NA	1B	68.8771	NA	NA	1B	83.9227
AXAFFSNP-02116	1B	78.7207	1B	36.9942	1B	76.0044	NA	NA	1B	64.5648	NA	NA
AXAFFSNP-04013	1B	78.7207		NA	NA	NA	NA	NA	NA	NA	1B	83.9227
AXAFFSNP-05711	1B	78.7207	1B	36.9942	1B	76.0044	NA	NA	NA	NA	NA	NA
AXAFFSNP-12180	1B	78.7207		NA	NA	NA	1B	68.8771	1B	64.5648	1B	83.9227
AXAFFSNP-12227	1B	78.7207		NA	1B	76.0044	NA	NA	NA	NA	NA	NA
AXAFFSNP-06352	1B	79.1342	1B	36.9942	1B	77.52	NA	NA	1B	64.5648	NA	NA
AXAFFSNP-06371	1B	79.1342	1B	36.9942	1B	77.52	1B	69.4191	1B	64.5648	1B	83.9227
AXAFFSNP-00528	1B	79.4288		NA	NA	NA	1B	69.4191	1B	64.5648	1B	83.9227
AXAFFSNP-03381	1B	79.4288	1B	37.5624	1B	77.52	NA	NA	NA	NA	1B	83.9227
AXAFFSNP-04161	1B	79.4288	1B	37.5624	1B	77.52	1B	69.4191	1B	64.5648	1B	83.9227
AXAFFSNP-06351	1B	79.4288		NA	1B	77.52	NA	NA	NA	NA	NA	NA
AXAFFSNP-06353	1B	79.4288		NA	1B	77.52	NA	NA	NA	NA	NA	NA
AXAFFSNP-06382	1B	79.4288	1B	37.5624	1B	77.52	1B	69.4191	1B	64.5648	1B	83.9227
AXAFFSNP-06386	1B	79.4288		NA	NA	NA	1B	69.4191	1B	64.5648	1B	83.9227
AXAFFSNP-06392	1B	79.4288	1B	37.5624	1B	77.52	1B	69.4191	1B	64.5648	1B	83.9227
AXAFFSNP-06406	1B	79.4288		NA	NA	NA	1B	69.4191	1B	64.5648	1B	83.9227
AXAFFSNP-06439	1B	79.4288		NA	NA	NA	1B	69.4191	1B	64.5648	NA	NA
AXAFFSNP-06448	1B	79.4288		NA	NA	NA	NA	NA	NA	NA	NA	NA
AXAFFSNP-06473	1B	79.4288		NA	1B	77.52	1B	69.4191	1B	64.5648	1B	83.9227
AXAFFSNP-12105	1B	79.4288		NA	NA	NA	1B	69.4191	1B	64.5648	NA	NA
AXAFFSNP-12148	1B	79.4288		NA	1B	77.52	1B	69.4191	1B	64.5648	1B	83.9227
AXAFFSNP-12203	1B	79.4288		NA	NA	NA	1B	69.4191	1B	64.5648	NA	NA
AXAFFSNP-12212	1B	79.4288		NA	NA	NA	NA	NA	NA	NA	NA	NA
AXAFFSNP-04370	1B	79.7235	1B	38.1306	1B	77.52	NA	NA	NA	NA	1B	83.9227
AXAFFSNP-06228	1B	79.7235	1B	38.1306	1B	77.52	1B	69.4191	1B	64.5648	1B	83.9227
AXAFFSNP-06271	1B	79.7235	1B	38.1306	1B	77.52	1B	69.4191	1B	64.5648	1B	83.9227
AXAFFSNP-06360	1B	79.7235	1B	38.1306	1B	77.52	1B	69.4191	1B	64.5648	1B	83.9227
AXAFFSNP-06361	1B	79.7235	1B	38.1306	1B	77.52	1B	69.4191	1B	64.5648	1B	83.9227
AXAFFSNP-06326	1B	80.0698	1B	38.6988	NA	NA	NA	NA	1B	64.5648	NA	NA
AXAFFSNP-06327	1B	80.0698		NA	NA	NA	1B	69.4191	NA	NA	NA	NA
AXAFFSNP-12222	1B	80.4006	1B	38.6988	1B	77.52	NA	NA	NA	NA	1B	83.9227
AXAFFSNP-06426	1B	80.8142		NA	1B	78.2777	NA	NA	NA	NA	1B	83.9227
AXAFFSNP-12150	1B	80.8142		NA	NA	NA	NA	NA	NA	NA	NA	NA
AXAFFSNP-12251	1B	80.8142	1B	38.6988	1B	78.2777	NA	NA	NA	NA	1B	83.9227
AXAFFSNP-12267	1B	81.2018		NA	NA	NA	NA	NA	NA	NA	NA	NA
AXAFFSNP-12268	1B	81.2018		NA	1B	78.2777	NA	NA	NA	NA	1B	83.9227
AXAFFSNP-01578	1B	81.636		NA	1B	78.2777	1B	71.5885	1B	65.4538	1B	83.9227
AXAFFSNP-06368	1B	81.636		NA	1B	78.2777	NA	NA	NA	NA	1B	83.9227
AXAFFSNP-12111	1B	81.636		NA	1B	78.2777	NA	NA	NA	NA	1B	83.9227
AXAFFSNP-06299	1B	81.7808		NA	1B	78.2777	1B	71.8595	NA	NA	1B	83.9227
AXAFFSNP-06264	1B	82.613		NA	1B	80.5519	NA	NA	NA	NA	NA	NA
AXAFFSNP-00726	1B	83.2385	1B	40.9731	1B	82.0676	1B	73.7575	NA	NA	1B	84.7292
AXAFFSNP-02947	1B	83.2385	1B	40.9731	1B	82.0676	NA	NA	1B	65.8983	NA	NA
AXAFFSNP-12215	1B	83.2385	1B	40.9731	1B	82.0676	1B	73.7575	NA	NA	NA	NA
AXAFFSNP-01525	1B	83.6313	1B	40.9731	1B	82.8252	1B	73.7575	NA	NA	NA	NA
AXAFFSNP-00348	1B	83.8278	1B	40.9731	1B	82.8252	1B	74.0285	NA	NA	NA	NA
AXAFFSNP-00751	1B	83.8278		NA	NA	NA	NA	NA	NA	NA	1B	84.7292
AXAFFSNP-01360	1B	83.8278	1B	40.9731	1B	82.8252	1B	74.0285	NA	NA	NA	NA
AXAFFSNP-01572	1B	83.8278		NA	1B	82.8252	1B	74.0285	NA	NA	NA	NA
AXAFFSNP-03071	1B	83.8278		NA	NA	NA	NA	NA	NA	NA	1B	84.7292
AXAFFSNP-04260	1B	83.8278	1B	40.9731	1B	82.8252	1B	74.0285	NA	NA	NA	NA
AXAFFSNP-02798	1B	84.4274	1B	40.9731	1B	84.3408	1B	75.3838	NA	NA	1B	85.5358
AXAFFSNP-04967	1B	84.4274		NA	NA	NA	NA	NA	NA	NA	NA	NA
AXAFFSNP-05601	1B	84.4274	1B	40.9731	1B	84.3408	NA	NA	1B	66.3427	NA	NA	611697891
AXAFFSNP-06457	1B	84.7427		NA	NA	NA	1B	75.6548	1B	66.3427	1B	85.5358
AXAFFSNP-06429	1B	85.0011		NA	NA	NA	1B	76.1968	1B	66.7872	NA	NA
AXAFFSNP-06441	1B	85.0011		NA	NA	NA	1B	76.1968	1B	66.7872	1B	85.5358
AXAFFSNP-12147	1B	85.0011		NA	NA	NA	1B	76.1968	1B	66.7872	NA	NA
AXAFFSNP-12185	1B	85.0011		NA	NA	NA	1B	76.1968	1B	66.7872	1B	85.5358
AXAFFSNP-00245	1B	85.1407	1B	41.5413	NA	NA	NA	NA	1B	66.7872	NA	NA
AXAFFSNP-00721	1B	85.1407		NA	NA	NA	NA	NA	NA	NA	1B	85.5358
AXAFFSNP-01195	1B	85.1407	1B	41.5413	NA	NA	NA	NA	1B	66.7872	NA	NA
AXAFFSNP-01212	1B	85.1407	1B	41.5413	NA	NA	NA	NA	1B	66.7872	NA	NA
AXAFFSNP-01310	1B	85.1407		NA	NA	NA	NA	NA	NA	NA	1B	85.5358
AXAFFSNP-03791	1B	85.1407		NA	NA	NA	NA	NA	NA	NA	1B	85.5358
AXAFFSNP-06224	1B	85.1407		NA	NA	NA	NA	NA	NA	NA	1B	85.5358
AXAFFSNP-06239	1B	85.1407	1B	41.5413	NA	NA	1B	76.4678	NA	NA	NA	NA
AXAFFSNP-06304	1B	85.1407	1B	41.5413	NA	NA	1B	76.4678	NA	NA	1B	85.5358
AXAFFSNP-06440	1B	85.1407		NA	NA	NA	NA	NA	NA	NA	NA	NA
AXAFFSNP-12078	1B	85.1407	1B	41.5413	NA	NA	NA	NA	1B	66.7872	NA	NA
AXAFFSNP-12213	1B	85.1407		NA	NA	NA	1B	76.4678	1B	66.7872	1B	85.5358
AXAFFSNP-06476	1B	85.5387	1B	42.1096	NA	NA	1B	76.7389	1B	68.1208	1B	87.1492
AXAFFSNP-12235	1B	85.5387	1B	42.1096	NA	NA	1B	76.7389	1B	68.1208	1B	87.1492
AXAFFSNP-02191	1B	85.8902	1B	42.1096	NA	NA	1B	77.2809	1B	69.0098	NA	NA
AXAFFSNP-02552	1B	85.8902		NA	NA	NA	NA	NA	NA	NA	NA	NA	617256126
AXAFFSNP-12095	1B	85.8902		NA	NA	NA	NA	NA	NA	NA	1B	87.1492
AXAFFSNP-06454	1B	86.2211	1B	42.1096	NA	NA	1B	77.2809	1B	69.0098	1B	87.1492
AXAFFSNP-12077	1B	86.2211	1B	42.1096	NA	NA	1B	77.2809	1B	69.0098	1B	87.1492
AXAFFSNP-12287	1B	86.2211		NA	NA	NA	NA	NA	NA	NA	1B	87.1492
AXAFFSNP-00676	1B	86.5467	1B	42.1096	NA	NA	1B	77.8229	1B	69.0098	1B	87.9557
AXAFFSNP-04252	1B	86.5467		NA	NA	NA	NA	NA	NA	NA	1B	87.9557
AXAFFSNP-02200	1B	87.5495		NA	NA	NA	NA	NA	NA	NA	NA	NA
AXAFFSNP-06402	1B	87.5495		NA	NA	NA	NA	NA	NA	NA	1B	90.377
AXAFFSNP-04327	1B	87.6994		NA	NA	NA	1B	79.1782	1B	69.8988	NA	NA
AXAFFSNP-00269	1B	87.932		NA	NA	NA	1B	79.1782	1B	70.3432	NA	NA
AXAFFSNP-01919	1B	87.932		NA	NA	NA	1B	79.1782	1B	70.3432	NA	NA
AXAFFSNP-02199	1B	87.932		NA	NA	NA	1B	79.1782	1B	70.3432	NA	NA
AXAFFSNP-00907	1B	89.0796	1B	49.5504	NA	NA	NA	NA	1B	72.5669	1B	93.6073
AXAFFSNP-06405	1B	89.0796		NA	NA	NA	NA	NA	NA	NA	NA	NA
AXAFFSNP-06453	1B	89.0796		NA	NA	NA	NA	NA	NA	NA	NA	NA
AXAFFSNP-12092	1B	89.0796		NA	NA	NA	NA	NA	NA	NA	NA	NA
AXAFFSNP-12193	1B	89.0796		NA	NA	NA	NA	NA	NA	NA	NA	NA
AXAFFSNP-12097	1B	89.5396	1B	49.5504	NA	NA	NA	NA	1B	73.4559	1B	93.6073
AXAFFSNP-06418	1B	90.3977	1B	51.2556	NA	NA	1B	80.5336	NA	NA	1B	94.4138
AXAFFSNP-12128	1B	90.3977		NA	NA	NA	NA	NA	NA	NA	NA	NA
AXAFFSNP-12247	1B	90.3977	1B	51.2556	NA	NA	1B	80.5336	NA	NA	1B	94.4138
AXAFFSNP-02745	1B	90.7957	1B	51.8238	NA	NA	1B	81.0756	NA	NA	1B	95.2203
AXAFFSNP-06346	1B	90.7957		NA	NA	NA	NA	NA	NA	NA	NA	NA
AXAFFSNP-12160	1B	90.7957	1B	51.8238	NA	NA	1B	81.0756	NA	NA	1B	95.2203
AXAFFSNP-12188	1B	90.7957	1B	51.8238	NA	NA	1B	81.0756	NA	NA	1B	95.2203
AXAFFSNP-12121	1B	91.1317		NA	NA	NA	1B	81.3466	NA	NA	1B	96.0268
AXAFFSNP-06477	1B	91.3437	1B	52.9603	NA	NA	1B	81.6176	NA	NA	1B	96.0268
AXAFFSNP-12082	1B	91.3437	1B	52.9603	NA	NA	1B	81.6176	NA	NA	1B	96.0268
AXAFFSNP-06263	1B	91.659	1B	52.9603	NA	NA	1B	81.8886	NA	NA	1B	96.0268
AXAFFSNP-17080	1B	91.9691	1B	53.5285	1B	99.1534	1B	82.1596	NA	NA	1B	96.0268
AXAFFSNP-12236	1B	92.1811	1B	53.5285	NA	NA	1B	82.4306	NA	NA	1B	96.0268
AXAFFSNP-12200	1B	92.5636	1B	55.2337	NA	NA	1B	82.7017	NA	NA	1B	96.0268
AXAFFSNP-12283	1B	92.5636	1B	55.2337	NA	NA	1B	82.7017	NA	NA	1B	96.0268
AXAFFSNP-00192	1B	92.8686		NA	NA	NA	1B	82.9727	NA	NA	1B	96.0268
AXAFFSNP-00365	1B	92.8686		NA	NA	NA	1B	82.9727	NA	NA	1B	96.0268
AXAFFSNP-00788	1B	92.8686		NA	1B	99.1534	NA	NA	NA	NA	NA	NA
AXAFFSNP-02088	1B	92.8686		NA	1B	99.1534	NA	NA	NA	NA	NA	NA
AXAFFSNP-04695	1B	92.8686		NA	1B	99.1534	NA	NA	NA	NA	NA	NA
AXAFFSNP-12117	1B	92.8686	1B	56.3703	NA	NA	1B	82.9727	NA	NA	1B	96.0268
AXAFFSNP-12157	1B	95.2257	1B	56.3703	1B	103.711	1B	82.9727	NA	NA	1B	96.0268
AXAFFSNP-02065	1B	95.5203	1B	56.9385	1B	103.711	1B	82.9727	NA	NA	1B	96.0268
AXAFFSNP-03221	1B	95.5203	1B	56.9385	1B	103.711	1B	82.9727	NA	NA	1B	96.0268
AXAFFSNP-00624	1B	96.0269	1B	58.0751	1B	104.469	1B	83.7857	NA	NA	1B	97.6403	637826241
AXAFFSNP-05309	1B	96.0269		NA	NA	NA	NA	NA	NA	NA	NA	NA
AXAFFSNP-06433	1B	96.0269		NA	NA	NA	NA	NA	NA	NA	NA	NA
AXAFFSNP-02706	1B	97.4536		NA	1B	107.503	NA	NA	NA	NA	NA	NA
AXAFFSNP-04913	1B	97.4536		NA	NA	NA	NA	NA	NA	NA	NA	NA
AXAFFSNP-06288	1B	97.4536		NA	NA	NA	NA	NA	NA	NA	NA	NA
AXAFFSNP-06302	1B	97.4536		NA	1B	107.503	NA	NA	NA	NA	NA	NA
AXAFFSNP-06432	1B	97.4536		NA	1B	107.503	NA	NA	NA	NA	NA	NA
AXAFFSNP-02174	1B	97.8671		NA	1B	108.261	NA	NA	NA	NA	NA	NA
AXAFFSNP-05694	1B	97.8671		NA	1B	108.261	NA	NA	NA	NA	NA	NA
AXAFFSNP-06431	1B	97.8671		NA	1B	108.261	NA	NA	NA	NA	NA	NA
AXAFFSNP-12278	1B	97.8671		NA	1B	108.261	NA	NA	NA	NA	NA	NA
AXAFFSNP-14020	1B	97.8671		NA	1B	108.261	NA	NA	NA	NA	NA	NA
AXAFFSNP-01097	1B	98.26		NA	1B	109.018	NA	NA	NA	NA	NA	NA
AXAFFSNP-02545	1B	98.26		NA	NA	NA	NA	NA	NA	NA	NA	NA
AXAFFSNP-06378	1B	98.26		NA	NA	NA	NA	NA	NA	NA	NA	NA
AXAFFSNP-12151	1B	98.26		NA	NA	NA	NA	NA	NA	NA	NA	NA
AXAFFSNP-06298	1B	101.01		NA	1B	114.341	NA	NA	NA	NA	NA	NA
AXAFFSNP-12134	1B	101.01		NA	1B	114.341	NA	NA	NA	NA	NA	NA
AXAFFSNP-04324	1B	101.392		NA	1B	114.341	NA	NA	NA	NA	NA	NA
AXAFFSNP-12122	1B	101.392		NA	1B	114.341	NA	NA	NA	NA	NA	NA
AXAFFSNP-12135	1B	101.392		NA	1B	114.341	NA	NA	NA	NA	NA	NA
AXAFFSNP-12244	1B	101.392		NA	1B	114.341	NA	NA	NA	NA	NA	NA
AXAFFSNP-01669	1B	101.78		NA	1B	115.099	NA	NA	NA	NA	NA	NA
AXAFFSNP-12116	1B	101.78		NA	1B	115.099	NA	NA	NA	NA	NA	NA
AXAFFSNP-12266	1B	101.78		NA	NA	NA	NA	NA	NA	NA	NA	NA
AXAFFSNP-12274	1B	101.78		NA	1B	115.099	NA	NA	NA	NA	NA	NA
AXAFFSNP-06347	1B	103.119		NA	NA	NA	NA	NA	NA	NA	NA	NA
AXAFFSNP-00714	1B	103.563		NA	NA	NA	NA	NA	NA	NA	NA	NA
AXAFFSNP-01213	1B	103.563		NA	1B	118.894	NA	NA	NA	NA	NA	NA
AXAFFSNP-06291	1B	103.563		NA	1B	118.894	NA	NA	NA	NA	NA	NA
AXAFFSNP-06437	1B	103.563		NA	1B	118.894	NA	NA	NA	NA	NA	NA
AXAFFSNP-02265	1B	105.962		NA	NA	NA	NA	NA	NA	NA	NA	NA
AXAFFSNP-05210	1B	105.962		NA	NA	NA	NA	NA	NA	NA	1B	116.189	651292559
AXAFFSNP-06269	1B	106.35		NA	NA	NA	NA	NA	NA	NA	1B	116.189
AXAFFSNP-06301	1B	108.138		NA	NA	NA	NA	NA	NA	NA	NA	NA
AXAFFSNP-12275	1B	108.283		NA	NA	NA	NA	NA	NA	NA	1B	118.61
AXAFFSNP-02886	1B	108.696		NA	NA	NA	NA	NA	NA	NA	NA	NA
AXAFFSNP-03158	1B	108.696		NA	NA	NA	NA	NA	NA	NA	NA	NA
AXAFFSNP-05751	1B	108.696		NA	NA	NA	NA	NA	NA	NA	1B	119.417
AXAFFSNP-06279	1B	108.696		NA	NA	NA	NA	NA	NA	NA	NA	NA
AXAFFSNP-06282	1B	108.696		NA	NA	NA	NA	NA	NA	NA	NA	NA
AXAFFSNP-06307	1B	108.696		NA	NA	NA	NA	NA	NA	NA	NA	NA
AXAFFSNP-12152	1B	108.696		NA	NA	NA	NA	NA	NA	NA	NA	NA
AXAFFSNP-12241	1B	108.696		NA	NA	NA	NA	NA	NA	NA	1B	119.417
AXAFFSNP-00383	1B	110.035		NA	NA	NA	NA	NA	NA	NA	NA	NA
AXAFFSNP-00160	1B	110.097		NA	1B	128.873	1B	112.625	NA	NA	NA	NA
AXAFFSNP-06381	1B	110.097		NA	1B	128.873	1B	112.625	NA	NA	NA	NA
AXAFFSNP-06478	1B	110.097		NA	1B	128.873	1B	112.625	NA	NA	NA	NA
AXAFFSNP-06244	1B	112.356		NA	NA	NA	NA	NA	NA	NA	NA	NA
AXAFFSNP-01080	1B	112.687		NA	1B	131.907	1B	115.882	NA	NA	NA	NA
AXAFFSNP-12130	1B	112.687		NA	1B	131.907	1B	115.882	NA	NA	NA	NA
AXAFFSNP-00649	1B	112.992		NA	1B	132.665	1B	116.424	NA	NA	NA	NA
AXAFFSNP-01079	1B	112.992		NA	NA	NA	NA	NA	NA	NA	NA	NA
AXAFFSNP-01308	1B	112.992		NA	NA	NA	NA	NA	NA	NA	NA	NA
AXAFFSNP-06458	1B	112.992		NA	NA	NA	NA	NA	NA	NA	NA	NA
AXAFFSNP-12264	1B	112.992		NA	1B	132.665	1B	116.424	NA	NA	NA	NA
AXAFFSNP-06223	1B	113.199		NA	1B	133.422	1B	116.695	NA	NA	NA	NA
AXAFFSNP-06313	1B	113.199		NA	1B	133.422	1B	116.695	NA	NA	NA	NA
AXAFFSNP-00709	1B	113.592		NA	1B	134.18	1B	116.695	NA	NA	NA	NA
AXAFFSNP-06359	1B	113.592		NA	1B	134.18	1B	116.695	NA	NA	1B	130.024
AXAFFSNP-06470	1B	114.01		NA	1B	134.18	1B	117.508	NA	NA	1B	129.218
AXAFFSNP-06245	1B	114.429		NA	NA	NA	NA	NA	NA	NA	1B	130.024
AXAFFSNP-03417	1B	115.318		NA	NA	NA	NA	NA	NA	NA	NA	NA
AXAFFSNP-06325	1B	116.088		NA	1B	135.696	1B	117.779	NA	NA	1B	130.831
AXAFFSNP-06455	1B	116.398		NA	1B	136.453	1B	118.321	NA	NA	NA	NA
AXAFFSNP-12126	1B	116.398		NA	1B	136.453	1B	118.321	NA	NA	1B	130.831
AXAFFSNP-12091	1B	116.605		NA	1B	137.211	1B	118.592	NA	NA	1B	130.831
AXAFFSNP-06253	1B	116.745		NA	1B	137.211	1B	118.863	NA	NA	1B	130.831
AXAFFSNP-06322	1B	116.745		NA	1B	137.211	1B	118.863	NA	NA	1B	130.831
AXAFFSNP-06341	1B	116.745		NA	1B	137.211	1B	118.863	NA	NA	1B	130.831
AXAFFSNP-06222	1B	116.952		NA	1B	137.969	1B	119.134	NA	NA	1B	130.831
AXAFFSNP-06355	1B	117.231	1B	105.449	NA	NA	1B	119.676	1B	133.769	1B	130.831
AXAFFSNP-06356	1B	117.231	1B	105.449	NA	NA	1B	119.676	1B	133.769	1B	130.831
AXAFFSNP-05099	1B	117.665	1B	105.449	NA	NA	1B	120.489	1B	134.658	1B	130.831	666035553
AXAFFSNP-12099	1B	117.665	1B	105.449	1B	140.243	NA	NA	1B	134.658	NA	NA
AXAFFSNP-05220	1B	117.96	1B	106.017	1B	140.243	NA	NA	1B	134.658	NA	NA
AXAFFSNP-06260	1B	118.549	1B	107.153	1B	140.243	NA	NA	1B	134.658	NA	NA
AXAFFSNP-06261	1B	118.549	1B	107.153	1B	140.243	NA	NA	1B	134.658	NA	NA
AXAFFSNP-06354	1B	118.843	1B	107.722	1B	140.243	NA	NA	1B	134.658	NA	NA
AXAFFSNP-00432	1B	119.428	1B	108.858	1B	140.243	NA	NA	1B	134.658	NA	NA
AXAFFSNP-02099	1B	119.428		NA	NA	NA	NA	NA	NA	NA	1B	130.831
AXAFFSNP-04969	1B	119.428		NA	1B	140.243	NA	NA	1B	134.658	NA	NA
AXAFFSNP-06321	1B	119.428		NA	1B	140.243	1B	120.489	NA	NA	1B	130.831
AXAFFSNP-12183	1B	119.428		NA	1B	140.243	1B	120.489	NA	NA	1B	130.831
AXAFFSNP-12265	1B	119.428	1B	108.858	NA	NA	NA	NA	1B	134.658	NA	NA
AXAFFSNP-06251	1B	120.415	1B	109.426	1B	140.243	NA	NA	1B	134.658	NA	NA
AXAFFSNP-06284	1B	120.415		NA	NA	NA	1B	122.93	1B	134.658	1B	134.061
AXAFFSNP-12270	1B	120.751	1B	109.995	1B	141	1B	122.93	NA	NA	1B	134.061
AXAFFSNP-05396	1B	121.128	1B	110.563	1B	141.758	1B	123.472	NA	NA	1B	134.867
AXAFFSNP-06257	1B	121.128	1B	110.563	1B	141.758	1B	123.472	NA	NA	1B	134.867
AXAFFSNP-12184	1B	121.128	1B	110.563	1B	141.758	1B	123.472	NA	NA	1B	134.867
AXAFFSNP-12246	1B	121.128	1B	110.563	1B	141.758	1B	123.472	NA	NA	1B	134.867
AXAFFSNP-04550	1B	121.423	1B	111.131	1B	141.758	1B	123.472	NA	NA	1B	134.867
AXAFFSNP-06256	1B	121.423	1B	111.131	1B	141.758	1B	123.472	NA	NA	1B	134.867
AXAFFSNP-17078	1B	121.423		NA	NA	NA	NA	NA	NA	NA	NA	NA
AXAFFSNP-06255	1B	121.816	1B	111.131	1B	142.516	1B	123.472	NA	NA	1B	134.867
AXAFFSNP-12162	1B	123.227		NA	NA	NA	NA	NA	NA	NA	1B	138.098
AXAFFSNP-03581	1B	124.116		NA	NA	NA	NA	NA	NA	NA	NA	NA
AXAFFSNP-01152	1B	124.56	1B	113.405	NA	NA	NA	NA	1B	139.563	1B	140.519
AXAFFSNP-03713	1B	124.56		NA	NA	NA	NA	NA	NA	NA	NA	NA
AXAFFSNP-06374	1B	124.56	1B	113.405	NA	NA	NA	NA	1B	139.563	1B	140.519
AXAFFSNP-12176	1B	124.56		NA	NA	NA	NA	NA	NA	NA	1B	140.519
AXAFFSNP-12205	1B	125.108		NA	NA	NA	NA	NA	NA	NA	NA	NA
AXAFFSNP-00222	1B	125.532	1B	113.405	NA	NA	NA	NA	1B	140.007	NA	NA
AXAFFSNP-02654	1B	125.532	1B	113.405	NA	NA	NA	NA	1B	140.007	NA	NA
AXAFFSNP-02718	1B	125.532		NA	NA	NA	NA	NA	NA	NA	NA	NA
AXAFFSNP-03599	1B	125.532		NA	NA	NA	NA	NA	NA	NA	1B	141.325
AXAFFSNP-03600	1B	125.532		NA	NA	NA	NA	NA	NA	NA	1B	141.325
AXAFFSNP-06231	1B	125.532		NA	NA	NA	NA	NA	NA	NA	NA	NA
AXAFFSNP-06373	1B	125.532		NA	NA	NA	NA	NA	NA	NA	NA	NA
AXAFFSNP-12179	1B	125.532		NA	NA	NA	NA	NA	NA	NA	NA	NA
AXAFFSNP-12237	1B	125.532	1B	113.405	NA	NA	NA	NA	1B	140.007	NA	NA
AXAFFSNP-17001	1B	126.049	1B	114.542	NA	NA	NA	NA	1B	140.896	1B	141.325
AXAFFSNP-03770	1B	126.468	1B	114.542	NA	NA	NA	NA	1B	140.896	NA	NA
AXAFFSNP-06367	1B	126.468		NA	NA	NA	NA	NA	NA	NA	1B	142.132
AXAFFSNP-06462	1B	126.468	1B	114.542	NA	NA	NA	NA	1B	140.896	NA	NA
AXAFFSNP-06227	1B	126.757	1B	115.11	NA	NA	NA	NA	1B	141.341	1B	142.132
AXAFFSNP-12207	1B	126.757	1B	115.11	NA	NA	NA	NA	1B	141.341	1B	142.132
AXAFFSNP-12206	1B	127.171		NA	NA	NA	NA	NA	NA	NA	1B	142.939
AXAFFSNP-02919	1B	127.59		NA	NA	NA	NA	NA	NA	NA	1B	143.745
AXAFFSNP-06445	1B	128.008		NA	NA	NA	NA	NA	NA	NA	1B	144.552
AXAFFSNP-13050	1B	128.008		NA	NA	NA	NA	NA	NA	NA	1B	144.552
AXAFFSNP-06393	1B	130.128		NA	1B	150.928	1B	133.919	NA	NA	NA	NA
AXAFFSNP-03295	1B	131.373		NA	NA	NA	NA	NA	NA	NA	NA	NA
AXAFFSNP-03744	1B	131.373	1B	120.242	NA	NA	NA	NA	1B	143.119	NA	NA
AXAFFSNP-05372	1B	131.373	1B	120.242	NA	NA	NA	NA	1B	143.119	NA	NA
AXAFFSNP-06294	1B	131.373	1B	120.242	1B	153.202	1B	135.817	1B	143.119	NA	NA
AXAFFSNP-06417	1B	131.373	1B	120.242	NA	NA	NA	NA	1B	143.119	NA	NA
AXAFFSNP-12224	1B	131.373	1B	120.242	1B	153.202	1B	135.817	1B	143.119	NA	NA
AXAFFSNP-05558	1B	131.606	1B	120.242	NA	NA	NA	NA	1B	143.564	NA	NA	678293459
AXAFFSNP-06484	1B	131.606	1B	120.242	NA	NA	NA	NA	1B	143.564	NA	NA
AXAFFSNP-06490	1B	131.833	1B	120.242	1B	153.202	1B	135.817	1B	144.008	NA	NA
AXAFFSNP-12238	1B	131.833	1B	120.242	1B	153.202	1B	135.817	1B	144.008	NA	NA
AXAFFSNP-06491	1B	132.257	1B	120.242	1B	153.202	1B	135.817	1B	144.008	NA	NA
AXAFFSNP-02757	1B	132.583	1B	120.81	NA	NA	NA	NA	1B	144.008	NA	NA
AXAFFSNP-06267	1B	132.583	1B	120.81	1B	153.959	1B	136.359	1B	143.564	NA	NA
AXAFFSNP-06317	1B	133.007	1B	120.81	1B	153.959	1B	136.359	1B	144.008	NA	NA
AXAFFSNP-12158	1B	133.007		NA	1B	153.959	1B	136.359	1B	144.008	NA	NA
AXAFFSNP-12163	1B	133.007	1B	120.81	1B	153.959	1B	136.359	1B	144.008	NA	NA
AXAFFSNP-12164	1B	133.007		NA	1B	153.959	1B	136.359	1B	143.564	NA	NA
AXAFFSNP-04591	1B	133.146		NA	1B	153.959	1B	136.63	1B	144.008	NA	NA
AXAFFSNP-06481	1B	133.146	1B	120.81	1B	153.959	1B	136.63	1B	144.008	NA	NA
AXAFFSNP-06482	1B	133.146	1B	120.81	1B	153.959	1B	136.63	1B	144.008	NA	NA
AXAFFSNP-12143	1B	133.146	1B	120.81	1B	153.959	1B	136.63	1B	144.008	NA	NA
AXAFFSNP-00330	1B	133.364		NA	NA	NA	NA	NA	NA	NA	NA	NA
AXAFFSNP-02006	1B	133.364	1B	120.81	NA	NA	NA	NA	1B	144.452	NA	NA
AXAFFSNP-12210	1B	133.364	1B	120.81	1B	153.959	1B	136.901	NA	NA	NA	NA
AXAFFSNP-12087	1B	133.658	1B	121.378	1B	153.959	1B	136.901	NA	NA	NA	NA
AXAFFSNP-03625	1B	134.247	1B	122.515	NA	NA	NA	NA	1B	144.452	NA	NA
AXAFFSNP-03743	1B	134.247	1B	122.515	NA	NA	NA	NA	NA	NA	NA	NA
AXAFFSNP-05069	1B	134.247	1B	122.515	NA	NA	NA	NA	1B	144.452	NA	NA
AXAFFSNP-12229	1B	134.247	1B	122.515	NA	NA	NA	NA	1B	144.452	NA	NA
AXAFFSNP-12080	1B	135.25	1B	123.651	1B	155.475	NA	NA	NA	NA	NA	NA
AXAFFSNP-02307	1B	135.643	1B	123.651	NA	NA	1B	138.528	NA	NA	NA	NA
AXAFFSNP-03111	1B	135.643	1B	123.651	NA	NA	1B	138.528	NA	NA	NA	NA
AXAFFSNP-06365	1B	135.643	1B	123.651	NA	NA	1B	138.528	NA	NA	NA	NA
AXAFFSNP-06366	1B	135.643	1B	123.651	1B	156.233	NA	NA	NA	NA	NA	NA
AXAFFSNP-06461	1B	135.643	1B	123.651	NA	NA	1B	138.528	NA	NA	NA	NA
AXAFFSNP-12178	1B	135.643	1B	123.651	NA	NA	1B	138.528	NA	NA	NA	NA
AXAFFSNP-16975	1B	135.643	1B	123.651	NA	NA	1B	138.528	NA	NA	NA	NA
AXAFFSNP-17267	1B	135.643	1B	123.651	NA	NA	1B	138.528	NA	NA	NA	NA
AXAFFSNP-00083	1B	135.783	1B	123.651	NA	NA	1B	138.799	NA	NA	NA	NA
AXAFFSNP-00066	1B	136.113	1B	123.651	NA	NA	1B	138.799	NA	NA	NA	NA
AXAFFSNP-00523	1B	136.113	1B	123.651	NA	NA	1B	138.799	NA	NA	NA	NA
AXAFFSNP-12139	1B	136.113	1B	123.651	NA	NA	1B	138.799	NA	NA	NA	NA
AXAFFSNP-12271	1B	136.113	1B	123.651	NA	NA	1B	138.799	NA	NA	NA	NA
AXAFFSNP-06335	1B	136.398	1B	124.219	NA	NA	1B	139.341	NA	NA	NA	NA
AXAFFSNP-06664	1D	0		NA	1D	0	NA	NA	1D	0	NA	NA
AXAFFSNP-06668	1D	1.02528		NA	NA	NA	NA	NA	1D	1.33365	NA	NA
AXAFFSNP-06680	1D	1.02528		NA	NA	NA	NA	NA	1D	1.33365	1D	0
AXAFFSNP-06681	1D	1.02528		NA	NA	NA	NA	NA	1D	1.33365	1D	0
AXAFFSNP-05327	1D	1.37218		NA	1D	0	NA	NA	1D	1.77811	1D	0
AXAFFSNP-12470	1D	1.37218	1D	0	1D	0	NA	NA	NA	NA	1D	0
AXAFFSNP-06659	1D	2.03515		NA	NA	NA	1D	0	1D	2.22256	NA	NA
AXAFFSNP-12516	1D	3.08355		NA	1D	3.03402	1D	1.35535	NA	NA	NA	NA
AXAFFSNP-06661	1D	3.29169		NA	1D	3.03402	1D	1.62635	NA	NA	NA	NA
AXAFFSNP-06650	1D	4.45574		NA	1D	3.79166	NA	NA	1D	3.55621	NA	NA
AXAFFSNP-02165	1D	9.52818		NA	1D	7.58681	1D	12.3572	1D	10.2628	1D	18.5484
AXAFFSNP-12503	1D	9.52818		NA	NA	NA	1D	12.3572	1D	10.2628	NA	NA	5743263
AXAFFSNP-01149	1D	12.0182		NA	NA	NA	NA	NA	NA	NA	1D	21.7787
AXAFFSNP-01499	1D	12.0182		NA	NA	NA	NA	NA	NA	NA	1D	21.7787
AXAFFSNP-03858	1D	14.5081		NA	1D	15.2213	1D	18.3478	1D	14.2714	1D	25.009
AXAFFSNP-03859	1D	14.7856		NA	NA	NA	NA	NA	NA	NA	NA	NA
AXAFFSNP-12505	1D	16.3737		NA	NA	NA	NA	NA	NA	NA	1D	28.2393
AXAFFSNP-12475	1D	16.8593		NA	NA	NA	NA	NA	NA	NA	1D	28.2393	7838982
AXAFFSNP-01971	1D	17.4838		NA	NA	NA	NA	NA	NA	NA	1D	29.0458
AXAFFSNP-04242	1D	17.4838		NA	NA	NA	NA	NA	NA	NA	NA	NA
AXAFFSNP-04243	1D	17.4838		NA	1D	15.979	NA	NA	NA	NA	NA	NA
AXAFFSNP-05471	1D	17.4838		NA	NA	NA	NA	NA	NA	NA	1D	29.0458
AXAFFSNP-06665	1D	17.4838	1D	26.7134	NA	NA	1D	22.1491	NA	NA	1D	29.0458
AXAFFSNP-06666	1D	17.4838	1D	26.7134	NA	NA	1D	22.1491	NA	NA	1D	29.0458
AXAFFSNP-12507	1D	17.4838		NA	NA	NA	NA	NA	NA	NA	1D	29.0458
AXAFFSNP-17299	1D	17.4838	1D	26.7134	NA	NA	1D	22.1491	NA	NA	1D	29.0458
AXAFFSNP-06673	1D	18.1236	1D	26.7134	NA	NA	1D	22.9622	NA	NA	1D	29.0458
AXAFFSNP-06674	1D	18.3317	1D	26.7134	NA	NA	1D	23.2332	NA	NA	1D	29.0458
AXAFFSNP-01393	1D	21.5386		NA	NA	NA	NA	NA	NA	NA	NA	NA
AXAFFSNP-03666	1D	21.5386	1D	29.5573	1D	21.302	1D	28.6747	NA	NA	NA	NA
AXAFFSNP-00913	1D	22.3789		NA	NA	NA	1D	29.7588	1D	22.3407	NA	NA
AXAFFSNP-00914	1D	22.3789		NA	NA	NA	1D	29.7588	1D	22.3407	NA	NA
AXAFFSNP-12522	1D	22.7181		NA	NA	NA	1D	29.7588	1D	22.7852	NA	NA
AXAFFSNP-12473	1D	23.1883	1D	34.1154	NA	NA	1D	30.3009	NA	NA	1D	36.3555
AXAFFSNP-12512	1D	23.4042		NA	NA	NA	1D	30.5719	NA	NA	1D	36.3555
AXAFFSNP-06683	1D	23.6123	1D	34.1154	NA	NA	1D	30.8429	NA	NA	1D	36.3555
AXAFFSNP-06642	1D	24.1597	1D	34.6836	NA	NA	1D	30.8429	NA	NA	1D	37.1621
AXAFFSNP-12481	1D	24.5991	1D	35.2518	NA	NA	1D	30.8429	NA	NA	1D	37.1621
AXAFFSNP-00170	1D	27.8676		NA	NA	NA	NA	NA	NA	NA	NA	NA
AXAFFSNP-06652	1D	27.8676		NA	NA	NA	NA	NA	NA	NA	NA	NA
AXAFFSNP-06660	1D	27.8676		NA	NA	NA	1D	36.0102	NA	NA	1D	42.016
AXAFFSNP-06677	1D	27.8676		NA	NA	NA	NA	NA	NA	NA	NA	NA
AXAFFSNP-12469	1D	28.9623		NA	NA	NA	NA	NA	NA	NA	1D	44.4372
AXAFFSNP-12477	1D	28.9623	1D	38.0943	NA	NA	1D	37.0944	NA	NA	NA	NA
AXAFFSNP-12521	1D	29.7409	1D	37.5261	NA	NA	1D	38.1786	NA	NA	1D	45.2437
AXAFFSNP-06663	1D	30.1957	1D	38.0943	NA	NA	1D	38.4496	NA	NA	1D	45.2437
AXAFFSNP-12488	1D	31.7067		NA	NA	NA	NA	NA	NA	NA	NA	NA
AXAFFSNP-01948	1D	32.2925		NA	NA	NA	NA	NA	NA	NA	NA	NA
AXAFFSNP-12472	1D	32.2925		NA	NA	NA	NA	NA	NA	NA	NA	NA
AXAFFSNP-12491	1D	32.2925		NA	NA	NA	NA	NA	NA	NA	NA	NA
AXAFFSNP-01527	1D	32.8707		NA	NA	NA	NA	NA	NA	NA	NA	NA
AXAFFSNP-06658	1D	32.8707		NA	NA	NA	NA	NA	NA	NA	NA	NA
AXAFFSNP-12509	1D	32.8707		NA	NA	NA	NA	NA	NA	NA	NA	NA
AXAFFSNP-12485	1D	35.1911	1D	41.5087	1D	40.3555	NA	NA	NA	NA	1D	49.2805
AXAFFSNP-03958	1D	36.1855		NA	NA	NA	NA	NA	NA	NA	NA	NA
AXAFFSNP-06656	1D	36.1855	1D	42.6452	1D	40.3555	NA	NA	NA	NA	1D	48.474
AXAFFSNP-06670	1D	36.1855		NA	NA	NA	NA	NA	NA	NA	NA	NA
AXAFFSNP-12479	1D	36.1855		NA	NA	NA	NA	NA	NA	NA	NA	NA
AXAFFSNP-12484	1D	36.1855	1D	42.6452	1D	40.3555	NA	NA	NA	NA	1D	48.474
AXAFFSNP-06643	1D	38.0819		NA	NA	NA	NA	NA	NA	NA	NA	NA
AXAFFSNP-06655	1D	38.0819		NA	NA	NA	NA	NA	NA	NA	NA	NA
AXAFFSNP-12497	1D	38.0819		NA	NA	NA	NA	NA	NA	NA	NA	NA
AXAFFSNP-12486	1D	39.7624		NA	NA	NA	NA	NA	NA	NA	NA	NA
AXAFFSNP-12502	1D	39.7624		NA	NA	NA	NA	NA	NA	NA	NA	NA
AXAFFSNP-12483	1D	39.7701	1D	43.7818	1D	44.1507	NA	NA	NA	NA	1D	50.894
AXAFFSNP-17206	1D	40.356	1D	43.7818	1D	44.9083	1D	48.051	1D	38.8739	1D	50.894
AXAFFSNP-06672	1D	40.5642		NA	1D	44.9083	1D	48.322	NA	NA	1D	50.894
AXAFFSNP-12487	1D	40.5642		NA	1D	44.9083	1D	48.322	NA	NA	1D	50.894
AXAFFSNP-06675	1D	41.0267		NA	1D	46.4239	1D	48.593	NA	NA	1D	50.894
AXAFFSNP-12506	1D	42.5068		NA	NA	NA	NA	NA	NA	NA	NA	NA	20194908
AXAFFSNP-12524	1D	47.0473		NA	1D	50.982	NA	NA	1D	50.1736	NA	NA
AXAFFSNP-05527	1D	49.3677		NA	NA	NA	NA	NA	NA	NA	NA	NA
AXAFFSNP-02292	1D	49.9998		NA	NA	NA	NA	NA	NA	NA	NA	NA
AXAFFSNP-12496	1D	49.9998		NA	1D	54.016	1D	55.6863	NA	NA	NA	NA
AXAFFSNP-12517	1D	49.9998		NA	1D	54.016	1D	55.6863	NA	NA	NA	NA
AXAFFSNP-02180	1D	50.6088		NA	NA	NA	NA	NA	NA	NA	NA	NA
AXAFFSNP-03503	1D	50.6088		NA	1D	54.7736	1D	55.6863	NA	NA	NA	NA
AXAFFSNP-03585	1D	50.6088		NA	NA	NA	NA	NA	NA	NA	NA	NA
AXAFFSNP-06671	1D	51.4799		NA	1D	55.5313	1D	55.6863	NA	NA	NA	NA
AXAFFSNP-06676	1D	51.4799		NA	1D	55.5313	1D	55.6863	NA	NA	NA	NA
AXAFFSNP-12510	1D	51.6881		NA	1D	55.5313	1D	55.9573	NA	NA	NA	NA
AXAFFSNP-06667	1D	51.9964		NA	1D	56.2889	1D	56.2283	NA	NA	1D	60.6951
AXAFFSNP-00031	1D	52.6209		NA	1D	56.2889	1D	56.2283	NA	NA	1D	61.5016
AXAFFSNP-04101	1D	52.6209		NA	1D	56.2889	1D	56.2283	NA	NA	1D	61.5016
AXAFFSNP-05313	1D	52.6209		NA	1D	56.2889	1D	56.2283	NA	NA	NA	NA
AXAFFSNP-12515	1D	52.6209		NA	1D	56.2889	1D	56.2283	NA	NA	NA	NA	32756638
AXAFFSNP-06682	1D	53.199		NA	NA	NA	NA	NA	NA	NA	1D	61.5016
AXAFFSNP-12474	1D	53.8234		NA	1D	57.8045	1D	56.7703	NA	NA	1D	62.3081
AXAFFSNP-12476	1D	53.8234		NA	NA	NA	NA	NA	NA	NA	NA	NA
AXAFFSNP-06657	1D	54.1395		NA	1D	57.8045	1D	57.0413	NA	NA	1D	62.3081
AXAFFSNP-12519	1D	54.1395		NA	1D	57.8045	1D	57.0413	NA	NA	1D	62.3081
AXAFFSNP-12511	1D	54.7716		NA	1D	57.8045	1D	57.0413	NA	NA	1D	62.3081
AXAFFSNP-04936	1D	55.3729		NA	1D	58.5621	1D	57.0413	NA	NA	1D	62.3081
AXAFFSNP-02124	1D	56.0436		NA	1D	58.5621	1D	57.0413	NA	NA	1D	62.3081
AXAFFSNP-06653	1D	56.0436		NA	1D	58.5621	1D	57.0413	NA	NA	1D	62.3081
AXAFFSNP-12492	1D	56.0436		NA	1D	58.5621	1D	57.0413	NA	NA	1D	62.3081
AXAFFSNP-06662	1D	56.4599		NA	1D	58.5621	1D	57.5834	NA	NA	1D	62.3081
AXAFFSNP-05177	1D	57.092		NA	1D	58.5621	1D	57.5834	NA	NA	1D	62.3081
AXAFFSNP-06649	1D	57.092		NA	1D	58.5621	1D	57.5834	NA	NA	1D	62.3081
AXAFFSNP-06669	1D	57.092		NA	1D	58.5621	1D	57.5834	NA	NA	1D	62.3081
AXAFFSNP-12493	1D	57.092		NA	1D	58.5621	1D	57.5834	NA	NA	1D	62.3081
AXAFFSNP-12508	1D	57.092		NA	NA	NA	1D	57.5834	1D	60.0789	1D	62.3081
AXAFFSNP-05616	1D	57.8321		NA	1D	58.5621	1D	58.3964	NA	NA	1D	62.3081
AXAFFSNP-06654	1D	57.8321		NA	NA	NA	1D	58.3964	1D	60.0789	1D	62.3081
AXAFFSNP-01244	1D	58.4642		NA	1D	58.5621	NA	NA	1D	60.0789	NA	NA
AXAFFSNP-02442	1D	58.4642		NA	NA	NA	1D	58.3964	1D	60.0789	NA	NA
AXAFFSNP-04741	1D	59.0732		NA	1D	59.3198	1D	58.9385	NA	NA	1D	62.3081
AXAFFSNP-04816	1D	59.0732		NA	1D	59.3198	1D	58.9385	NA	NA	1D	62.3081
AXAFFSNP-06644	1D	59.0732		NA	NA	NA	1D	58.9385	1D	60.0789	NA	NA
AXAFFSNP-06678	1D	59.0732		NA	NA	NA	NA	NA	NA	NA	NA	NA
AXAFFSNP-12482	1D	59.0732		NA	NA	NA	1D	58.9385	1D	60.0789	1D	62.3081
AXAFFSNP-12504	1D	59.0732		NA	1D	59.3198	1D	58.9385	NA	NA	1D	62.3081
AXAFFSNP-12514	1D	59.0732		NA	NA	NA	NA	NA	NA	NA	NA	NA
AXAFFSNP-00544	1D	59.3893		NA	NA	NA	1D	59.2095	1D	60.0789	NA	NA
AXAFFSNP-01922	1D	59.3893		NA	NA	NA	NA	NA	NA	NA	1D	62.3081
AXAFFSNP-05168	1D	59.3893		NA	1D	59.3198	1D	59.2095	NA	NA	1D	62.3081
AXAFFSNP-12391	1D	59.3893		NA	1D	59.3198	1D	59.2095	NA	NA	1D	62.3081
AXAFFSNP-12422	1D	59.3893		NA	1D	59.3198	NA	NA	1D	60.0789	NA	NA
AXAFFSNP-12478	1D	59.3893		NA	NA	NA	1D	59.2095	1D	60.0789	1D	62.3081
AXAFFSNP-12480	1D	59.3893		NA	1D	59.3198	1D	59.2095	NA	NA	1D	62.3081
AXAFFSNP-12389	1D	60.0214		NA	1D	60.8354	NA	NA	1D	60.5234	NA	NA
AXAFFSNP-12405	1D	60.6998	1D	55.3474	NA	NA	NA	NA	1D	61.4123	NA	NA
AXAFFSNP-12448	1D	60.6998	1D	55.3474	1D	60.8354	1D	59.7515	1D	61.4123	NA	NA
AXAFFSNP-00934	1D	61.5786		NA	NA	NA	NA	NA	NA	NA	1D	63.9216
AXAFFSNP-02511	1D	61.5786	1D	56.4839	NA	NA	NA	NA	1D	61.4123	NA	NA
AXAFFSNP-03131	1D	61.5786		NA	1D	60.8354	NA	NA	NA	NA	NA	NA
AXAFFSNP-03345	1D	61.5786		NA	1D	60.8354	NA	NA	NA	NA	NA	NA
AXAFFSNP-03433	1D	61.5786		NA	NA	NA	NA	NA	NA	NA	1D	63.9216
AXAFFSNP-05346	1D	61.5786		NA	1D	60.8354	NA	NA	NA	NA	NA	NA
AXAFFSNP-05423	1D	61.5786		NA	1D	60.8354	1D	59.7515	NA	NA	NA	NA
AXAFFSNP-05525	1D	61.5786		NA	1D	60.8354	NA	NA	NA	NA	NA	NA
AXAFFSNP-06619	1D	61.5786	1D	56.4839	1D	60.8354	NA	NA	NA	NA	NA	NA
AXAFFSNP-06629	1D	61.5786		NA	1D	60.8354	NA	NA	NA	NA	NA	NA
AXAFFSNP-12384	1D	61.5786		NA	1D	60.8354	NA	NA	NA	NA	NA	NA
AXAFFSNP-12406	1D	61.5786		NA	1D	60.8354	1D	59.7515	NA	NA	1D	63.9216
AXAFFSNP-12420	1D	61.5786		NA	1D	60.8354	NA	NA	NA	NA	NA	NA
AXAFFSNP-12458	1D	61.5786		NA	NA	NA	1D	59.7515	1D	61.4123	NA	NA
AXAFFSNP-12382	1D	62.203		NA	NA	NA	NA	NA	NA	NA	1D	64.7281
AXAFFSNP-12402	1D	62.203		NA	NA	NA	NA	NA	NA	NA	1D	64.7281
AXAFFSNP-12430	1D	62.203		NA	NA	NA	NA	NA	NA	NA	1D	64.7281
AXAFFSNP-12404	1D	63.4673		NA	NA	NA	1D	60.0225	1D	61.8568	NA	NA
AXAFFSNP-12421	1D	64.1534	1D	57.0522	NA	NA	NA	NA	1D	62.7458	NA	NA
AXAFFSNP-05427	1D	64.4925	1D	57.0522	NA	NA	1D	60.2935	1D	63.1902	NA	NA
AXAFFSNP-12390	1D	64.4925	1D	57.0522	NA	NA	1D	60.2935	1D	63.1902	NA	NA
AXAFFSNP-12446	1D	64.4925	1D	57.0522	NA	NA	NA	NA	1D	63.1902	NA	NA
AXAFFSNP-05107	1D	65.1401		NA	1D	60.8354	1D	61.1066	NA	NA	1D	65.5346
AXAFFSNP-12400	1D	65.1401	1D	57.0522	NA	NA	1D	61.1066	1D	64.0792	NA	NA
AXAFFSNP-06621	1D	65.3482	1D	57.0522	NA	NA	1D	61.3776	1D	64.0792	NA	NA
AXAFFSNP-12398	1D	65.3482	1D	57.0522	NA	NA	1D	61.3776	1D	64.0792	NA	NA
AXAFFSNP-12392	1D	66.6048		NA	NA	NA	1D	61.9196	NA	NA	NA	NA
AXAFFSNP-12459	1D	66.6048		NA	NA	NA	1D	61.9196	NA	NA	NA	NA
AXAFFSNP-00311	1D	66.8129		NA	NA	NA	1D	62.1906	NA	NA	NA	NA
AXAFFSNP-04028	1D	66.8129	1D	58.1887	NA	NA	NA	NA	1D	67.1944	NA	NA	362192190
AXAFFSNP-06625	1D	67.8459	1D	58.1887	NA	NA	1D	62.1906	1D	68.528	NA	NA
AXAFFSNP-12460	1D	67.8459	1D	58.1887	NA	NA	1D	62.1906	1D	68.528	NA	NA
AXAFFSNP-12463	1D	67.8459	1D	58.1887	NA	NA	1D	62.1906	1D	68.528	NA	NA
AXAFFSNP-12409	1D	68.1234	1D	58.7569	NA	NA	1D	62.4616	NA	NA	NA	NA
AXAFFSNP-12431	1D	68.4087	1D	59.3251	NA	NA	1D	62.7326	1D	69.8617	NA	NA
AXAFFSNP-05517	1D	68.8249	1D	59.3251	NA	NA	NA	NA	1D	69.8617	NA	NA
AXAFFSNP-06626	1D	68.8249	1D	59.3251	1D	60.8354	NA	NA	1D	69.8617	NA	NA
AXAFFSNP-12397	1D	68.8249	1D	59.3251	NA	NA	1D	63.2747	1D	69.8617	NA	NA
AXAFFSNP-12399	1D	69.3954	1D	60.4617	NA	NA	1D	63.8167	1D	69.8617	NA	NA
AXAFFSNP-12438	1D	70.4978	1D	61.0299	1D	64.6305	1D	65.4433	1D	71.6402	NA	NA	400171437
AXAFFSNP-03903	1D	70.8832	1D	61.5981	NA	NA	NA	NA	1D	72.0846	NA	NA
AXAFFSNP-12381	1D	71.4537		NA	NA	NA	NA	NA	NA	NA	1D	68.7649
AXAFFSNP-12424	1D	71.4537	1D	62.1663	NA	NA	NA	NA	1D	72.9736	1D	68.7649	407098254	QYld.agt-SM.1D
AXAFFSNP-12467	1D	71.4537	1D	62.1663	NA	NA	NA	NA	1D	72.9736	1D	68.7649
AXAFFSNP-02659	1D	72.7102		NA	NA	NA	NA	NA	NA	NA	NA	NA
AXAFFSNP-03998	1D	72.7102	1D	62.7345	NA	NA	NA	NA	1D	72.9736	1D	71.1861
AXAFFSNP-06638	1D	72.7102	1D	62.1663	NA	NA	NA	NA	1D	72.9736	NA	NA
AXAFFSNP-12441	1D	73.643	1D	62.1663	NA	NA	NA	NA	1D	72.9736	1D	72.7996
AXAFFSNP-12450	1D	73.643	1D	62.1663	NA	NA	NA	NA	1D	72.9736	1D	71.1861
AXAFFSNP-12465	1D	73.643	1D	62.1663	NA	NA	NA	NA	1D	72.9736	1D	72.7996
AXAFFSNP-06618	1D	74.0747	1D	62.7345	NA	NA	NA	NA	1D	72.9736	1D	72.7996
AXAFFSNP-05175	1D	74.6606	1D	62.7345	NA	NA	NA	NA	1D	72.9736	1D	71.1861
AXAFFSNP-00016	1D	75.1	1D	63.3027	NA	NA	NA	NA	1D	72.9736	1D	71.1861
AXAFFSNP-12439	1D	75.1	1D	63.3027	NA	NA	NA	NA	1D	72.9736	1D	71.1861
AXAFFSNP-12461	1D	75.1		NA	NA	NA	NA	NA	NA	NA	NA	NA
AXAFFSNP-00041	1D	75.5317	1D	63.8709	NA	NA	NA	NA	1D	72.9736	1D	71.1861
AXAFFSNP-12445	1D	77.0272	1D	67.2853	NA	NA	NA	NA	1D	74.3073	1D	71.1861
AXAFFSNP-03711	1D	82.1844		NA	NA	NA	NA	NA	NA	NA	NA	NA
AXAFFSNP-04583	1D	82.1844		NA	NA	NA	NA	NA	NA	NA	NA	NA
AXAFFSNP-12393	1D	82.1844		NA	NA	NA	NA	NA	NA	NA	NA	NA
AXAFFSNP-12437	1D	82.1844		NA	NA	NA	NA	NA	NA	NA	NA	NA
AXAFFSNP-12444	1D	82.1844		NA	NA	NA	NA	NA	NA	NA	NA	NA
AXAFFSNP-12466	1D	82.1844		NA	NA	NA	NA	NA	NA	NA	NA	NA
AXAFFSNP-06627	1D	82.6393		NA	NA	NA	NA	NA	NA	NA	1D	80.1093
AXAFFSNP-12387	1D	82.6393		NA	NA	NA	NA	NA	NA	NA	1D	80.1093
AXAFFSNP-12415	1D	82.6393		NA	NA	NA	NA	NA	NA	NA	1D	80.1093
AXAFFSNP-12395	1D	83.3022		NA	NA	NA	NA	NA	NA	NA	1D	80.1093
AXAFFSNP-17100	1D	83.3022		NA	1D	81.9592	NA	NA	NA	NA	1D	80.1093
AXAFFSNP-01521	1D	83.6414		NA	NA	NA	NA	NA	NA	NA	NA	NA
AXAFFSNP-04616	1D	83.6414		NA	NA	NA	NA	NA	NA	NA	NA	NA
AXAFFSNP-04916	1D	83.6414		NA	NA	NA	NA	NA	NA	NA	NA	NA
AXAFFSNP-06637	1D	83.6414		NA	NA	NA	NA	NA	NA	NA	NA	NA
AXAFFSNP-12403	1D	83.6414		NA	NA	NA	NA	NA	NA	NA	NA	NA
AXAFFSNP-04282	1D	84.6282		NA	NA	NA	NA	NA	NA	NA	NA	NA	436725153
AXAFFSNP-12440	1D	87.0873		NA	NA	NA	NA	NA	NA	NA	1D	84.1503
AXAFFSNP-02114	1D	87.6732		NA	NA	NA	NA	NA	NA	NA	1D	84.1503
AXAFFSNP-06632	1D	94.1024		NA	NA	NA	NA	NA	NA	NA	NA	NA
AXAFFSNP-12423	1D	96.3688	1D	91.0945	1D	105.533	NA	NA	1D	99.314	NA	NA
AXAFFSNP-12442	1D	96.3688	1D	91.0945	NA	NA	NA	NA	1D	99.314	NA	NA
AXAFFSNP-12454	1D	96.3688	1D	91.0945	NA	NA	1D	102.409	NA	NA	NA	NA
AXAFFSNP-12457	1D	96.3688	1D	91.0945	1D	105.533	NA	NA	1D	99.314	NA	NA	460271075	QTwt.agt-SM.1D
AXAFFSNP-16998	1D	96.7542	1D	91.6627	1D	105.533	NA	NA	1D	99.7584	NA	NA
AXAFFSNP-12434	1D	100.524	1D	98.5236	1D	107.807	NA	NA	NA	NA	1D	100.877
AXAFFSNP-17127	1D	100.524		NA	NA	NA	NA	NA	NA	NA	1D	100.877
AXAFFSNP-05127	1D	105.188	1D	104.806	NA	NA	1D	114.855	NA	NA	NA	NA
AXAFFSNP-12429	1D	107.647		NA	NA	NA	NA	NA	NA	NA	NA	NA
AXAFFSNP-12410	1D	112.087		NA	NA	NA	NA	NA	NA	NA	NA	NA
AXAFFSNP-06631	1D	114.816		NA	1D	123.45	NA	NA	1D	119.373	1D	116.708
AXAFFSNP-12383	1D	117.545		NA	NA	NA	NA	NA	NA	NA	NA	NA
AXAFFSNP-12408	1D	121.168	1D	127.219	NA	NA	1D	133.568	NA	NA	1D	126.509
AXAFFSNP-12394	1D	127.204		NA	NA	NA	NA	NA	NA	NA	NA	NA
AXAFFSNP-12447	1D	128.145	1D	128.355	NA	NA	1D	134.11	NA	NA	NA	NA
AXAFFSNP-12413	1D	131.992		NA	NA	NA	NA	NA	NA	NA	NA	NA
AXAFFSNP-12401	1D	132.901		NA	1D	133.429	NA	NA	NA	NA	1D	130.55	483510334
AXAFFSNP-12396	1D	133.487	1D	142.346	1D	134.187	1D	138.73	NA	NA	1D	130.55
AXAFFSNP-12419	1D	134.112		NA	1D	134.187	1D	138.73	1D	137.455	1D	131.356
AXAFFSNP-01319	1D	134.458	1D	142.914	NA	NA	NA	NA	NA	NA	NA	NA
AXAFFSNP-00634	1D	134.628		NA	1D	134.187	1D	139.272	1D	138.344	1D	130.55
AXAFFSNP-12451	1D	136.925		NA	NA	NA	NA	NA	NA	NA	NA	NA
AXAFFSNP-00185	2A	0		NA	NA	NA	NA	NA	NA	NA	2A	0
AXAFFSNP-02498	2A	0		NA	NA	NA	NA	NA	NA	NA	2A	0.806522
AXAFFSNP-02560	2A	0		NA	NA	NA	NA	NA	NA	NA	NA	NA
AXAFFSNP-06918	2A	0		NA	NA	NA	NA	NA	NA	NA	2A	0
AXAFFSNP-06939	2A	0		NA	NA	NA	NA	NA	NA	NA	2A	0
AXAFFSNP-17202	2A	0		NA	NA	NA	NA	NA	NA	NA	2A	0
AXAFFSNP-06954	2A	0.344004		NA	NA	NA	NA	NA	NA	NA	NA	NA	1374759
AXAFFSNP-06965	2A	1.72461		NA	NA	NA	NA	NA	NA	NA	2A	0
AXAFFSNP-06977	2A	2.0732		NA	NA	NA	NA	NA	NA	NA	2A	0
AXAFFSNP-12731	2A	2.0732		NA	NA	NA	NA	NA	NA	NA	NA	NA
AXAFFSNP-01014	2A	3.10521		NA	NA	NA	NA	NA	NA	NA	NA	NA
AXAFFSNP-03392	2A	3.10521		NA	NA	NA	NA	NA	NA	NA	NA	NA
AXAFFSNP-06923	2A	3.10521		NA	NA	NA	NA	NA	NA	NA	2A	0
AXAFFSNP-06953	2A	3.10521		NA	NA	NA	NA	NA	NA	NA	2A	0
AXAFFSNP-07006	2A	3.10521		NA	NA	NA	NA	NA	NA	NA	2A	0
AXAFFSNP-12703	2A	3.48132		NA	NA	NA	NA	NA	NA	NA	NA	NA
AXAFFSNP-12771	2A	3.91706		NA	NA	NA	NA	NA	NA	NA	NA	NA	10983434
AXAFFSNP-06913	2A	20.9797		NA	NA	NA	NA	NA	NA	NA	2A	0
AXAFFSNP-07023	2A	20.9797		NA	NA	NA	NA	NA	NA	NA	NA	NA
AXAFFSNP-12715	2A	20.9797		NA	NA	NA	NA	NA	NA	NA	2A	0
AXAFFSNP-12721	2A	20.9797		NA	NA	NA	NA	NA	NA	NA	NA	NA
AXAFFSNP-06962	2A	22.108		NA	NA	NA	NA	NA	NA	NA	2A	0
AXAFFSNP-07012	2A	23.6124		NA	NA	NA	NA	NA	NA	NA	2A	0
AXAFFSNP-00010	2A	23.984		NA	NA	NA	NA	NA	NA	NA	2A	0.806522
AXAFFSNP-00647	2A	23.984		NA	NA	NA	NA	NA	NA	NA	2A	0.806522	21534298
AXAFFSNP-04313	2A	25.094		NA	NA	NA	NA	NA	NA	NA	2A	1.61304
AXAFFSNP-04824	2A	25.094		NA	NA	NA	NA	NA	NA	NA	2A	1.61304
AXAFFSNP-12747	2A	25.094		NA	NA	NA	NA	NA	NA	NA	2A	1.61304
AXAFFSNP-03273	2A	26.8369		NA	NA	NA	NA	NA	NA	NA	NA	NA
AXAFFSNP-01611	2A	27.5891		NA	NA	NA	NA	NA	2A	0	2A	4.03429
AXAFFSNP-03760	2A	27.5891		NA	NA	NA	NA	NA	2A	0	2A	4.03429
AXAFFSNP-04084	2A	27.5891	2A	0	NA	NA	NA	NA	2A	0	2A	4.03429
AXAFFSNP-04177	2A	27.5891		NA	NA	NA	NA	NA	2A	0	2A	4.03429
AXAFFSNP-04518	2A	27.5891		NA	NA	NA	NA	NA	NA	NA	2A	4.03429
AXAFFSNP-04575	2A	27.5891		NA	NA	NA	NA	NA	NA	NA	2A	4.03429
AXAFFSNP-05278	2A	27.5891		NA	NA	NA	NA	NA	NA	NA	2A	4.03429
AXAFFSNP-06924	2A	27.5891		NA	NA	NA	NA	NA	NA	NA	2A	4.03429
AXAFFSNP-07000	2A	28.3138		NA	NA	NA	2A	0	NA	NA	2A	4.84081	30176947
AXAFFSNP-00211	2A	29.0615		NA	NA	NA	NA	NA	2A	0.888983	2A	4.84081
AXAFFSNP-06988	2A	29.0615	2A	1.70521	2A	0	2A	1.62659	NA	NA	NA	NA
AXAFFSNP-07002	2A	29.0615	2A	1.70521	2A	0	2A	1.62659	NA	NA	NA	NA
AXAFFSNP-12706	2A	29.0615	2A	1.70521	2A	0	2A	1.62659	NA	NA	NA	NA
AXAFFSNP-12719	2A	29.0615	2A	1.70521	2A	0	2A	1.62659	NA	NA	NA	NA
AXAFFSNP-12754	2A	29.5201	2A	2.27341	2A	0	2A	1.62659	NA	NA	2A	6.45427
[truncated: 11,679 more rows]

## Sheet: Supplementary Table 2.
Supplementary Table 2.
All QTL identified by trait measured, QTL type (responsive or performance; if responsive the climatic co-variate to which responsiveness was found), interval position (cM) (consensus map position), the effect of each QTL, P-Value, LOD, and physical position (RefSeq).
Trait	QTL Type	Climatic Co-variate	Population	Chromosome	QTL position (cM)	Additive QTL effect	Effect Unit	Normalised Additive QTL effect	Effect Unit Normalised	Pvalue	LOD	QTL	Parent Contributing Positive Phenotypic effect	RefSeq physical position (Chromosome – base pair)
Grain Yield	Responsive	Growing season rainfall (mm)	SG	1A	41.5078	-0.3618	kg ha-1 mm-1	-136.69	kg ha-1	0.0094	1.4642	QYld.agt-SG.1A	GLADIUS	1A-370139718
Test Weight	Performance		RG	1A	47.8437	-0.3038	kg hl-1			<0.001	4.5043	QTwt.agt-RG.1A	GLADIUS	1A-496536868
Test Weight	Responsive	Grain fill number of days > 35°C	SM	1A	70.4308	-0.0555	kg hl-1 day > 35°C-1	-0.436876	kg hl-1	<0.001	4.3937	QTwt.agt-SM.1A	MACE	1A-534075697
Grain Yield	Responsive	Anthesis number of days > 30°C	RG	1A	74.6199	20.1946	kg ha-1 day > 30°C-1	56.3766	kg ha-1	0.0067	1.5975	QYld.agt-RG.1A	RAC1548	1A-536245222
Screenings	Responsive	Grain fill number of days > 35°C	RG	1B	39.0786	0.0614	% day > 35°C-1	0.481734	%	<0.001	5.796	QScn.agt-RG.1B-1	GLADIUS	1B-66295722
Screenings	Responsive	Growing season rainfall (mm)	RG	1B	45.1317	-0.0005	% mm-1	-0.1889	%	<0.001	4.418	QScn.agt-RG.1B-2	RAC1548	1B-136451782
Grain Yield	Responsive	Grain fill number of days > 35°C	MG	1B	47.649	19.1215	kg ha-1 day > 35°C-1	150.517	kg ha-1	0.0024	2.0088	QYld.agt-MG.1B	MACE	1B-298246375
Screenings	Responsive	Grain fill average maximum temperature (°C)	RG	1B	47.649	0.0613	% °C-1	0.520967	%	<0.001	4.3918	QScn.agt-RG.1B-3	GLADIUS	1B-308389274
Screenings	Responsive	Grain fill number of days > 30°C	RG	1B	47.649	0.0462	% day > 30°C-1	0.667301	%	<0.001	9.2787	QScn.agt-RG.1B-4	GLADIUS	1B-308389274
Screenings	Performance		RG	1B	51.1537	0.0535	%			<0.001	4.4513	QScn.agt-RG.1B-5	GLADIUS	1B-417146338
Test Weight	Responsive	Grain fill number of days > 35°C	RG	1B	51.1537	0.0512	kg hl-1 day > 35°C-1	0.401707	kg hl-1	<0.001	3.1449	QTwt.agt-RG.1B-1	RAC1548	1B-417146338
Test Weight	Performance		RG	1B	51.9342	0.2569	kg hl-1			<0.001	3.2862	QTwt.agt-RG.1B-2	RAC1548	1B-438964092
Grain Yield	Responsive	Anthesis average maximum temperature (°C)	SM	1D	71.4537	25.2015	kg ha-1 °C-1	119.603	kg ha-1	0.0405	0.9113	QYld.agt-SM.1D	SCOUT	1D-407098254
Test Weight	Performance		SM	1D	96.3688	0.3703	kg hl-1			<0.001	7.329	QTwt.agt-SM.1D	SCOUT	1D-460271075
Grain Yield	Performance		SG	2A	59.9668	-75.1479	kg ha-1			<0.001	5.9754	QYld.agt-SG.2A	GLADIUS	2A-450001169
Test Weight	Performance		SM	2A	91.2207	-0.2878	kg hl-1			<0.001	4.3072	QTwt.agt-SM.2A	MACE	2A-740801715
Test Weight	Responsive	Grain fill number of days > 35°C	RG	2B	23.6929	0.0664	kg hl-1 day > 35°C-1	0.520963	kg hl-1	<0.001	5.0263	QTwt.agt-RG.2B-1	RAC1548	2B-38407976
Anthesis Date	Performance		L2G	2B	23.6929	0.8144	Julien days			<0.001	2.8183	QFlt.agt-L2G.2B	AUS17840	2B-38407976
Screenings	Responsive	Anthesis number of days > 30°C	SM	2B	42.0386	-0.2523	% day > 30°C-1	-1.2676	%	<0.001	3.7969	QScn.agt-SM.2B-1	SCOUT	2B-80125799
Screenings	Responsive	Grain fill number of days > 35°C	SM	2B	42.0386	-0.2101	% day > 35°C-1	-1.65383	%	<0.001	11.4269	QScn.agt-SM.2B-2	SCOUT	2B-80125799
Screenings	Responsive	Anthesis average maximum temperature (°C)	SM	2B	42.0386	-0.1669	% °C-1	-0.792083	%	<0.001	3.534	QScn.agt-SM.2B-3	SCOUT	2B-80125799
Grain Yield	Responsive	Anthesis number of days > 30°C	SM	2B	42.0386	29.5496	kg ha-1 day > 30°C-1	148.463	kg ha-1	0.0311	1.0089	QYld.agt-SM.2B-1	SCOUT	2B-80125799
Grain Yield	Performance		MG	2B	31.9189	-120.494	kg ha-1			<0.001	3.021	QYld.agt-MG.2B	GLADIUS	2B-50640410
Test Weight	Responsive	Anthesis average maximum temperature (°C)	RG	2B	34.2614	-0.1519	kg hl-1 °C-1	-0.434975	kg hl-1	<0.001	3.6343	QTwt.agt-RG.2B-2	GLADIUS	2B-60050253
Test Weight	Responsive	Anthesis number of days > 30°C	RG	2B	34.2614	-0.1814	kg hl-1 day > 30°C-1	-0.506408	kg hl-1	<0.001	7.9429	QTwt.agt-RG.2B-3	GLADIUS	2B-60050253
Screenings	Responsive	Anthesis number of days > 30°C	RG	2B	34.2614	-0.1283	% day > 30°C-1	-0.358171	%	<0.001	5.7208	QScn.agt-RG.2B-1	RAC1548	2B-60050253
Anthesis Date	Performance		RG	2B	34.2614	3.213	Julien days			<0.001	28.7128	QFlt.agt-RG.2B	RAC1548	2B-60050253
Screenings	Responsive	Growing season rainfall (mm)	RG	2B	34.2614	0.0007	% mm-1	0.26446	%	<0.001	7.2188	QScn.agt-RG.2B-2	GLADIUS	2B-60050253
Test Weight	Responsive	Anthesis number of days > 30°C	SG	2B	34.2614	0.0575	kg hl-1 day > 30°C-1	0.288891	kg hl-1	<0.001	2.7203	QTwt.agt-SG.2B-1	SCOUT	2B-49979399
Test Weight	Responsive	Anthesis average maximum temperature (°C)	SG	2B	37.7258	0.0773	kg hl-1 °C-1	0.366855	kg hl-1	<0.001	3.959	QTwt.agt-SG.2B-2	SCOUT	2B-58325043
Grain Yield	Responsive	Grain fill number of days > 30°C	SG	2B	37.7258	21.0647	kg ha-1 day > 30°C-1	312.732	kg ha-1	<0.001	9.1061	QYld.agt-SG.2B-1	SCOUT	2B-58325043
Grain Yield	Responsive	Grain fill number of days > 35°C	SG	2B	37.7258	26.8351	kg ha-1 day > 35°C-1	211.236	kg ha-1	<0.001	11.3163	QYld.agt-SG.2B-2	SCOUT	2B-58325043
Grain Yield	Responsive	Growing season rainfall (mm)	SG	2B	37.7258	-1.1909	kg ha-1 mm-1	-449.922	kg ha-1	<0.001	14.7177	QYld.agt-SG.2B-3	GLADIUS	2B-58325043
Screenings	Responsive	Grain fill number of days > 30°C	RG	2B	38.9244	-0.0425	% day > 30°C-1	-0.613859	%	<0.001	6.5929	QScn.agt-RG.2B-3	RAC1548	2B-65316281
Grain Yield	Responsive	Grain fill number of days > 35°C	RG	2B	38.9244	-24.5471	kg ha-1 day > 35°C-1	-192.592	kg ha-1	<0.001	5.9006	QYld.agt-RG.2B-1	GLADIUS	2B-65316281
Grain Yield	Responsive	Grain fill average maximum temperature (°C)	RG	2B	38.9244	-13.3167	kg ha-1 °C-1	-113.174	kg ha-1	0.0014	2.2102	QYld.agt-RG.2B-2	GLADIUS	2B-65316281
Anthesis Date	Performance		MG	2B	37.7258	5.4826	Julien days			<0.001	31.8435	QFlt.agt-MG.2B-1	MACE	2B-58325043
Grain Yield	Performance		SG	2B	38.0378	-191.95	kg ha-1			<0.001	37.6404	QYld.agt-SG.2B-4	GLADIUS	2B-66329467
Anthesis Date	Performance		SG	2B	38.0378	6.1867	Julien days			<0.001	96.141	QFlt.agt-SG.2B	SCOUT	2B-66329467
Grain Yield	Responsive	Anthesis average maximum temperature (°C)	SG	2B	38.0378	-18.2199	kg ha-1 °C-1	-86.469	kg ha-1	<0.001	3.2657	QYld.agt-SG.2B-5	GLADIUS	2B-66329467
Grain Yield	Responsive	Anthesis number of days > 30°C	SG	2B	38.0378	-17.2941	kg ha-1 day > 30°C-1	-86.8888	kg ha-1	<0.001	2.7087	QYld.agt-SG.2B-6	GLADIUS	2B-66329467
Screenings	Performance		SG	2B	39.2911	-0.0933	%			<0.001	4.5388	QScn.agt-SG.2B	SCOUT	2B-75190311
Grain Yield	Responsive	Growing season rainfall (mm)	RG	2B	42.8212	0.2889	kg ha-1 mm-1	109.146	kg ha-1	0.0225	1.13	QYld.agt-RG.2B-3	RAC1548	2B-82351803
Grain Yield	Responsive	Grain fill number of days > 30°C	RG	2B	42.8212	-6.6257	kg ha-1 day > 30°C-1	-95.7	kg ha-1	0.0275	1.0547	QYld.agt-RG.2B-4	GLADIUS	2B-82351803
Test Weight	Responsive	Anthesis number of days > 30°C	L2G	2B	42.8212	-0.136	kg hl-1 day > 30°C-1	-0.409889	kg hl-1	<0.001	2.5858	QTwt.agt-L2G.2B-1	GLADIUS	2B-83073104
Screenings	Responsive	Grain fill number of days > 30°C	MG	2B	58.3593	0.0778	% day > 30°C-1	1.15504	%	<0.001	4.9703	QScn.agt-MG.2B-1	GLADIUS	2B-168190125
Screenings	Responsive	Growing season rainfall (mm)	MG	2B	58.3593	-0.0032	% mm-1	-1.20896	%	<0.001	6.3286	QScn.agt-MG.2B-2	MACE	2B-168190125
Test Weight	Responsive	Grain fill average maximum temperature (°C)	SG	2B	67.4391	0.0516	kg hl-1 °C-1	0.458767	kg hl-1	<0.001	4.5407	QTwt.agt-SG.2B-3	SCOUT	2B-450300103
Test Weight	Responsive	Grain fill number of days > 35°C	SG	2B	67.4391	0.0484	kg hl-1 day > 35°C-1	0.380987	kg hl-1	<0.001	4.1347	QTwt.agt-SG.2B-4	SCOUT	2B-450300103
Screenings	Responsive	Grain fill average maximum temperature (°C)	SM	2B	67.4391	-0.1815	% °C-1	-1.61369	%	<0.001	12.3451	QScn.agt-SM.2B-4	SCOUT	2B-450300103
Screenings	Responsive	Grain fill number of days > 30°C	SM	2B	67.4391	-0.1002	% day > 30°C-1	-1.4876	%	<0.001	8.1571	QScn.agt-SM.2B-5	SCOUT	2B-450300103
Grain Yield	Performance		SM	2B	67.4391	133.891	kg ha-1			<0.001	6.6616	QYld.agt-SM.2B-2	SCOUT	2B-450300103
Screenings	Responsive	Growing season rainfall (mm)	SM	2B	67.4391	0.0048	% mm-1	1.81344	%	<0.001	11.7508	QScn.agt-SM.2B-6	MACE	2B-450300103
Test Weight	Performance		SM	2B	68.665	0.4019	kg hl-1			<0.001	7.7872	QTwt.agt-SM.2B	SCOUT	2B-466395227
Test Weight	Responsive	Grain fill number of days > 35°C	MG	2B	73.8042	0.055	kg hl-1 day > 35°C-1	0.43294	kg hl-1	<0.001	2.7772	QTwt.agt-MG.2B-1	MACE	2B-562202536
Test Weight	Responsive	Grain fill average maximum temperature (°C)	L2G	2B	81.576	-0.0784	kg hl-1 °C-1	-0.654209	kg hl-1	<0.001	2.9868	QTwt.agt-L2G.2B-2	GLADIUS	2B-653180688
Test Weight	Responsive	Growing season rainfall (mm)	L2G	2B	81.576	0.0019	kg hl-1 mm-1	0.71782	kg hl-1	<0.001	4.8216	QTwt.agt-L2G.2B-3	AUS17840	2B-653180688
Test Weight	Responsive	Grain fill number of days > 30°C	L2G	2B	81.576	-0.042	kg hl-1 day > 30°C-1	-0.601417	kg hl-1	<0.001	3.0639	QTwt.agt-L2G.2B-4	GLADIUS	2B-653180688
Test Weight	Performance		MG	2B	85.5111	0.3908	kg hl-1			0.001	2.3323	QTwt.agt-MG.2B-2	MACE	2B-679752738
Test Weight	Performance		RG	2B	85.5111	0.4681	kg hl-1			<0.001	10.8574	QTwt.agt-RG.2B-4	RAC1548	2B-679752738
Grain Yield	Responsive	Grain fill number of days > 30°C	RG	2B	102.341	-7.416	kg ha-1 day > 30°C-1	-107.115	kg ha-1	0.018	1.2159	QYld.agt-RG.2B-5	GLADIUS	2B-750850228
Grain Yield	Responsive	Grain fill average maximum temperature (°C)	RG	2B	102.341	-11.6518	kg ha-1 °C-1	-99.0244	kg ha-1	0.0064	1.6146	QYld.agt-RG.2B-6	GLADIUS	2B-750850228
Grain Yield	Responsive	Growing season rainfall (mm)	RG	2B	102.341	0.3378	kg ha-1 mm-1	127.621	kg ha-1	0.0101	1.4368	QYld.agt-RG.2B-7	RAC1548	2B-750850228
Anthesis Date	Performance		MG	2B	105.893	1.9297	Julien days			<0.001	3.7667	QFlt.agt-MG.2B-2	MACE	2B-757210697
Screenings	Responsive	Anthesis number of days > 30°C	SM	2B	111.393	-0.2322	% day > 30°C-1	-1.16662	%	0.0011	2.3311	QScn.agt-SM.2B-7	SCOUT	2B-760148654
Screenings	Responsive	Grain fill number of days > 30°C	SM	2B	111.393	-0.0482	% day > 30°C-1	-0.71559	%	0.0375	0.9394	QScn.agt-SM.2B-8	SCOUT	2B-760148654
Grain Yield	Responsive	Anthesis average maximum temperature (°C)	SG	2D	45.8069	40.2884	kg ha-1 °C-1	191.203	kg ha-1	<0.001	12.4334	QYld.agt-SG.2D-1	SCOUT	2D-35488158
Grain Yield	Responsive	Anthesis number of days > 30°C	SG	2D	45.8069	36.8604	kg ha-1 day > 30°C-1	185.194	kg ha-1	<0.001	10.5167	QYld.agt-SG.2D-2	SCOUT	2D-35488158
Grain Yield	Responsive	Grain fill number of days > 30°C	SG	2D	45.8069	-23.4249	kg ha-1 day > 30°C-1	-347.772	kg ha-1	<0.001	2.384	QYld.agt-SG.2D-3	GLADIUS	2D-35488158
Grain Yield	Responsive	Grain fill number of days > 35°C	SG	2D	45.8069	-26.0958	kg ha-1 day > 35°C-1	-205.417	kg ha-1	<0.001	9.7428	QYld.agt-SG.2D-4	GLADIUS	2D-35488158
Grain Yield	Performance		SG	2D	45.8069	201.349	kg ha-1			<0.001	41.031	QYld.agt-SG.2D-5	SCOUT	2D-35488158
Anthesis Date	Performance		SG	2D	45.8069	-8.7319	Julien days			<0.001	>150	QFlt.agt-SG.2D	GLADIUS	2D-35488158
Anthesis Date	Performance		MG	2D	45.8069	-7.0421	Julien days			<0.001	47.5257	QFlt.agt-MG.2D	GLADIUS	2D-35488158
Grain Yield	Responsive	Growing season rainfall (mm)	SG	2D	45.8069	1.2293	kg ha-1 mm-1	464.43	kg ha-1	<0.001	15.0663	QYld.agt-SG.2D-6	SCOUT	2D-35488158
Grain Yield	Responsive	Grain fill number of days > 30°C	MG	2D	45.8069	-20.7816	kg ha-1 day > 30°C-1	-308.529	kg ha-1	<0.001	5.3072	QYld.agt-MG.2D	GLADIUS	2D-35488158
Anthesis Date	Performance		L2G	3A	86.8148	1.192	Julien days			<0.001	4.4961	QFlt.agt-L2G.3A	AUS17840	3A-659766435
Test Weight	Performance		SM	3A	95.7757	0.2832	kg hl-1			<0.001	4.0532	QTwt.agt-SM.3A	SCOUT	3A-688783154
Test Weight	Responsive	Growing season rainfall (mm)	RG	3A	148.248	0.0011	kg hl-1 mm-1	0.41558	kg hl-1	<0.001	3.3356	QTwt.agt-RG.3A-1	RAC1548	3A-737595091
Test Weight	Responsive	Grain fill number of days > 30°C	RG	3A	148.248	-0.0261	kg hl-1 day > 30°C-1	-0.376982	kg hl-1	<0.001	2.8333	QTwt.agt-RG.3A-2	GLADIUS	3A-737595091
Grain Yield	Responsive	Grain fill number of days > 30°C	L2G	3B	19.9841	-13.8366	kg ha-1 day > 30°C-1	-198.132	kg ha-1	<0.001	3.6243	QYld.agt-L2G.3B-1	GLADIUS	3B-22864210
Grain Yield	Responsive	Growing season rainfall (mm)	L2G	3B	19.9841	0.6558	kg ha-1 mm-1	247.761	kg ha-1	<0.001	3.863	QYld.agt-L2G.3B-2	AUS17840	3B-22864210
Test Weight	Responsive	Anthesis average maximum temperature (°C)	SM	3B	31.8361	-0.1117	kg hl-1 °C-1	-0.530112	kg hl-1	<0.001	3.4694	QTwt.agt-SM.3B-1	MACE	3B-30117274
Test Weight	Responsive	Anthesis number of days > 30°C	SM	3B	31.8361	-0.0915	kg hl-1 day > 30°C-1	-0.459713	kg hl-1	<0.001	2.8887	QTwt.agt-SM.3B-2	MACE	3B-30117274
Screenings	Responsive	Anthesis number of days > 30°C	SM	3B	31.8361	0.1222	% day > 30°C-1	0.613956	%	0.01	1.442	QScn.agt-SM.3B-1	MACE	3B-30117274
Grain Yield	Responsive	Anthesis average maximum temperature (°C)	SM	3B	31.8361	-26.068	kg ha-1 °C-1	-123.715	kg ha-1	0.0282	1.0452	QYld.agt-SM.3B	MACE	3B-30117274
Screenings	Performance		SG	3B	45.0461	-0.0719	%			<0.001	2.79	QScn.agt-SG.3B	SCOUT	3B-52327365
Test Weight	Performance		SM	3B	46.0448	0.3239	kg hl-1			<0.001	4.9754	QTwt.agt-SM.3B-3	SCOUT	3B-54817610
Screenings	Responsive	Grain fill number of days > 35°C	SM	3B	68.8928	0.0962	% day > 35°C-1	0.757251	%	<0.001	3.6374	QScn.agt-SM.3B-2	MACE	3B-505972342
Test Weight	Responsive	Anthesis average maximum temperature (°C)	L2G	3B	77.6695	-0.2478	kg hl-1 °C-1	-0.795136	kg hl-1	<0.001	5.6752	QTwt.agt-L2G.3B-1	GLADIUS	3B-611458189
Test Weight	Responsive	Grain fill average maximum temperature (°C)	L2G	3B	77.6695	-0.0929	kg hl-1 °C-1	-0.775204	kg hl-1	<0.001	4.228	QTwt.agt-L2G.3B-2	GLADIUS	3B-611458189
Test Weight	Responsive	Grain fill number of days > 30°C	L2G	3B	77.6695	-0.0498	kg hl-1 day > 30°C-1	-0.713108	kg hl-1	<0.001	4.2474	QTwt.agt-L2G.3B-3	GLADIUS	3B-611458189
Test Weight	Responsive	Grain fill number of days > 35°C	L2G	3B	77.6695	-0.0909	kg hl-1 day > 35°C-1	-0.69185	kg hl-1	<0.001	3.7529	QTwt.agt-L2G.3B-4	GLADIUS	3B-611458189
Test Weight	Responsive	Growing season rainfall (mm)	L2G	3B	77.6695	0.0015	kg hl-1 mm-1	0.5667	kg hl-1	<0.001	2.8398	QTwt.agt-L2G.3B-5	AUS17840	3B-611458189
Test Weight	Responsive	Anthesis number of days > 30°C	L2G	3B	77.6695	-0.1349	kg hl-1 day > 30°C-1	-0.406574	kg hl-1	<0.001	2.6388	QTwt.agt-L2G.3B-6	GLADIUS	3B-611458189
Test Weight	Responsive	Growing season rainfall (mm)	SG	3B	80.0367	-0.0009	kg hl-1 mm-1	-0.34002	kg hl-1	0.0022	2.039	QTwt.agt-SG.3B-1	GLADIUS	3B-675960267
Test Weight	Responsive	Grain fill number of days > 30°C	SG	3B	80.0367	0.0174	kg hl-1 day > 30°C-1	0.258325	kg hl-1	0.0062	1.6295	QTwt.agt-SG.3B-2	SCOUT	3B-675960267
Test Weight	Responsive	Grain fill number of days > 35°C	SG	3B	80.0367	0.027	kg hl-1 day > 35°C-1	0.212534	kg hl-1	0.0103	1.4309	QTwt.agt-SG.3B-3	SCOUT	3B-675960267
Test Weight	Responsive	Growing season rainfall (mm)	SM	3B	125.823	0.0017	kg hl-1 mm-1	0.64226	kg hl-1	<0.001	3.6223	QTwt.agt-SM.3B-4	SCOUT	3B-795283925
Test Weight	Responsive	Grain fill number of days > 30°C	SM	3B	125.823	-0.0329	kg hl-1 day > 30°C-1	-0.488442	kg hl-1	<0.001	3.5697	QTwt.agt-SM.3B-5	MACE	3B-795283925
Test Weight	Responsive	Grain fill number of days > 35°C	SM	3B	125.823	-0.0293	kg hl-1 day > 35°C-1	-0.230639	kg hl-1	0.025	1.0903	QTwt.agt-SM.3B-6	MACE	3B-795283925
Test Weight	Performance		RG	3B	125.823	0.2287	kg hl-1			<0.001	2.639	QTwt.agt-RG.3B	RAC1548	3B-795283925
Test Weight	Responsive	Grain fill average maximum temperature (°C)	SM	3B	139.92	-0.0556	kg hl-1 °C-1	-0.49433	kg hl-1	<0.001	3.8373	QTwt.agt-SM.3B-7	MACE	3B-838936116
Test Weight	Responsive	Anthesis number of days > 30°C	SM	3B	139.92	-0.0852	kg hl-1 day > 30°C-1	-0.428061	kg hl-1	0.0012	2.2939	QTwt.agt-SM.3B-8	MACE	3B-838936116
Test Weight	Responsive	Anthesis average maximum temperature (°C)	RG	4A	58.4751	0.0992	kg hl-1 °C-1	0.284065	kg hl-1	0.0059	1.6441	QTwt.agt-RG.4A-1	RAC1548	4A-577538190
Test Weight	Responsive	Grain fill average maximum temperature (°C)	RG	4A	61.4312	0.0675	kg hl-1 °C-1	0.573658	kg hl-1	<0.001	5.3091	QTwt.agt-RG.4A-2	RAC1548	4A-584433915
Test Weight	Responsive	Grain fill number of days > 30°C	RG	4A	61.4312	0.0297	kg hl-1 day > 30°C-1	0.428979	kg hl-1	<0.001	3.5778	QTwt.agt-RG.4A-3	RAC1548	4A-584433915
Test Weight	Responsive	Grain fill number of days > 35°C	RG	4A	61.4312	0.0733	kg hl-1 day > 35°C-1	0.5751	kg hl-1	<0.001	6.3773	QTwt.agt-RG.4A-4	RAC1548	4A-584433915
Test Weight	Responsive	Growing season rainfall (mm)	RG	4A	61.4312	-0.0009	kg hl-1 mm-1	-0.34002	kg hl-1	<0.001	2.3901	QTwt.agt-RG.4A-5	GLADIUS	4A-584433915
Test Weight	Performance		L2G	4A	68.5609	-0.1002	kg hl-1			<0.001	3.7798	QTwt.agt-L2G.4A	GLADIUS	4A-596738634
Screenings	Performance		L2G	4A	68.5609	-0.1012	%			<0.001	3.9745	QScn.agt-L2G.4A-1	AUS17840	4A-596738634
Screenings	Responsive	Grain fill number of days > 35°C	L2G	4A	103.946	-0.0808	% day > 35°C-1	-0.614978	%	<0.001	3.9821	QScn.agt-L2G.4A-2	AUS17840	4A-626211344
Test Weight	Performance		RG	4A	122.034	0.3067	kg hl-1			<0.001	4.677	QTwt.agt-RG.4A-6	RAC1548	4A-680096388
Grain Yield	Responsive	Anthesis number of days > 30°C	RG	4B	35.294	21.8505	kg ha-1 day > 30°C-1	60.9993	kg ha-1	0.0046	1.7413	QYld.agt-RG.4B	RAC1548	4B-23656802
Grain Yield	Responsive	Grain fill number of days > 30°C	L2G	4D	74.8951	12.4475	kg ha-1 day > 30°C-1	178.241	kg ha-1	<0.001	2.9457	QYld.agt-L2G.4D-1	AUS17840	4D-479670063
Grain Yield	Responsive	Growing season rainfall (mm)	L2G	4D	76.8093	-0.6807	kg ha-1 mm-1	-257.168	kg ha-1	<0.001	4.4428	QYld.agt-L2G.4D-2	GLADIUS	4D-482762642
Screenings	Responsive	Anthesis number of days > 30°C	L2G	5A	47.2588	0.1882	% day > 30°C-1	0.567214	%	<0.001	6.9666	QScn.agt-L2G.5A-1	GLADIUS	5A-366260950
Grain Yield	Performance		L2G	5A	47.2588	-99.1	kg ha-1			<0.001	5.102	QYld.agt-L2G.5A	GLADIUS	5A-366260950
Screenings	Responsive	Growing season rainfall (mm)	L2G	5A	47.2588	-0.0019	% mm-1	-0.71782	%	<0.001	6.345	QScn.agt-L2G.5A-2	AUS17840	5A-366260950
Screenings	Responsive	Anthesis average maximum temperature (°C)	L2G	5A	52.476	0.1455	% °C-1	0.466878	%	<0.001	4.9741	QScn.agt-L2G.5A-3	GLADIUS	5A-44768317
Screenings	Responsive	Grain fill average maximum temperature (°C)	L2G	5A	52.476	0.0905	% °C-1	0.755177	%	<0.001	7.0873	QScn.agt-L2G.5A-4	GLADIUS	5A-44768317
Screenings	Responsive	Grain fill number of days > 30°C	L2G	5A	52.476	0.0543	% day > 30°C-1	0.777546	%	<0.001	7.2793	QScn.agt-L2G.5A-5	GLADIUS	5A-44768317
Anthesis Date	Performance		L2G	5A	60.3282	0.518	Julien days			0.028	1.0484	QFlt.agt-L2G.5A-1	AUS17840	5A-470366121
Screenings	Responsive	Grain fill number of days > 35°C	L2G	5A	60.3282	0.0935	% day > 35°C-1	0.711639	%	<0.001	5.3088	QScn.agt-L2G.5A-6	GLADIUS	5A-470366121
Grain Yield	Responsive	Grain fill number of days > 35°C	SG	5A	96.171	13.9924	kg ha-1 day > 35°C-1	110.143	kg ha-1	<0.001	3.8828	QYld.agt-SG.5A-1	SCOUT	5A-548347149
Grain Yield	Responsive	Grain fill number of days > 30°C	SG	5A	96.171	10.4757	kg ha-1 day > 30°C-1	155.525	kg ha-1	<0.001	5.4429	QYld.agt-SG.5A-2	SCOUT	5A-548347149
Grain Yield	Responsive	Growing season rainfall (mm)	SG	5A	100.535	-0.6157	kg ha-1 mm-1	-232.611	kg ha-1	<0.001	4.0889	QYld.agt-SG.5A-3	GLADIUS	5A-550480357
Anthesis Date	Performance		L2G	5A	113.681	1.664	Julien days			<0.001	11.5373	QFlt.agt-L2G.5A-2	AUS17840	5A-567379068
Anthesis Date	Performance		SG	5A	122.286	3.0008	Julien days			<0.001	22.0813	QFlt.agt-SG.5A	SCOUT	5A-576743804
Test Weight	Performance		RG	5A	131.062	-0.226	kg hl-1			<0.001	2.6661	QTwt.agt-RG.5A	GLADIUS	5A-598383463
Anthesis Date	Performance		RG	5A	132.82	-0.8968	Julien days			<0.001	2.4605	QFlt.agt-RG.5A	GLADIUS	5A-601045709
Test Weight	Performance		SM	5A	175.183	-0.3252	kg hl-1			<0.001	5.537	QTwt.agt-SM.5A	MACE	5A-687195344
Screenings	Responsive	Grain fill average maximum temperature (°C)	L2G	5B	40.4417	0.0705	% °C-1	0.588287	%	<0.001	4.2593	QScn.agt-L2G.5B	GLADIUS	5B-38503465
Screenings	Responsive	Anthesis number of days > 30°C	SM	5B	42.6079	0.2938	% day > 30°C-1	1.47611	%	<0.001	8.1296	QScn.agt-SM.5B-1	MACE	5B-43095196
Screenings	Responsive	Growing season rainfall (mm)	SM	5B	42.6079	-0.0048	% mm-1	-1.81344	%	<0.001	11.5679	QScn.agt-SM.5B-2	SCOUT	5B-43095196
Grain Yield	Performance		SM	5B	42.6079	-106.998	kg ha-1			<0.001	4.0883	QYld.agt-SM.5B-1	MACE	5B-43095196
Screenings	Responsive	Grain fill number of days > 30°C	MG	5B	47.4008	-0.0803	% day > 30°C-1	-1.19216	%	<0.001	5.3134	QScn.agt-MG.5B-1	MACE	5B-67038642
Screenings	Responsive	Grain fill average maximum temperature (°C)	MG	5B	47.4008	-0.0961	% °C-1	-0.854409	%	<0.001	2.9845	QScn.agt-MG.5B-2	MACE	5B-67038642
Screenings	Responsive	Growing season rainfall (mm)	MG	5B	47.4008	0.003	% mm-1	1.1334	%	<0.001	5.7297	QScn.agt-MG.5B-3	GLADIUS	5B-67038642
Screenings	Responsive	Grain fill average maximum temperature (°C)	SM	5B	53.2926	0.1957	% °C-1	1.73994	%	<0.001	14.1886	QScn.agt-SM.5B-3	MACE	5B-378070602
Screenings	Responsive	Grain fill number of days > 30°C	SM	5B	53.2926	0.1216	% day > 30°C-1	1.80531	%	<0.001	14.2568	QScn.agt-SM.5B-4	MACE	5B-378070602
Screenings	Responsive	Grain fill number of days > 35°C	SM	5B	53.2926	0.1828	% day > 35°C-1	1.43893	%	<0.001	11.5848	QScn.agt-SM.5B-5	MACE	5B-378070602
Grain Yield	Responsive	Anthesis average maximum temperature (°C)	SM	5B	71.58	-28.3115	kg ha-1 °C-1	-134.362	kg ha-1	0.0235	1.1136	QYld.agt-SM.5B-2	MACE	5B-481488223
Grain Yield	Responsive	Grain fill average maximum temperature (°C)	SG	5B	78.6386	-15.9814	kg ha-1 °C-1	-142.088	kg ha-1	<0.001	3.7637	QYld.agt-SG.5B	GLADIUS	5B-537524215
Anthesis Date	Performance		L2G	5B	98.4539	1.4781	Julien days			<0.001	8.243	QFlt.agt-L2G.5B	AUS17840	5B-573554956
Grain Yield	Performance		L2G	5B	98.4539	55.3667	kg ha-1			0.0021	2.0535	QYld.agt-L2G.5B	AUS17840	5B-573554956
Test Weight	Responsive	Grain fill number of days > 35°C	RG	5B	116.83	-0.0396	kg hl-1 day > 35°C-1	-0.310695	kg hl-1	0.0082	1.5155	QTwt.agt-RG.5B-1	GLADIUS	5B-607714053
Test Weight	Responsive	Grain fill number of days > 35°C	SM	5B	123.083	-0.0344	kg hl-1 day > 35°C-1	-0.270784	kg hl-1	0.004	1.8016	QTwt.agt-SM.5B	MACE	5B-638145360
Test Weight	Responsive	Anthesis average maximum temperature (°C)	RG	5B	126.673	-0.1341	kg hl-1 °C-1	-0.384003	kg hl-1	<0.001	3.0921	QTwt.agt-RG.5B-2	GLADIUS	5B-655525621
Anthesis Date	Performance		MG	5B	127.405	-1.9624	Julien days			<0.001	3.8177	QFlt.agt-MG.5B	GLADIUS	5B-658255133
Grain Yield	Responsive	Grain fill average maximum temperature (°C)	SM	5B	142.731	-22.0093	kg ha-1 °C-1	-195.681	kg ha-1	<0.001	3.3045	QYld.agt-SM.5B-3	MACE	5B-679807328
Grain Yield	Responsive	Grain fill number of days > 35°C	SM	5B	143.411	-20.7433	kg ha-1 day > 35°C-1	-163.284	kg ha-1	<0.001	2.8343	QYld.agt-SM.5B-4	MACE	5B-681749608
Grain Yield	Responsive	Grain fill number of days > 30°C	MG	5D	44.3039	-15.8489	kg ha-1 day > 30°C-1	-235.297	kg ha-1	<0.001	3.5912	QYld.agt-MG.5D	GLADIUS	5D-42106741
Screenings	Responsive	Anthesis number of days > 30°C	RG	5D	54.023	0.1094	% day > 30°C-1	0.305408	%	<0.001	5.1583	QScn.agt-RG.5D	GLADIUS	5D-118249694
Anthesis Date	Performance		L2G	5D	55.6677	-3.3955	Julien days			<0.001	40.4954	QFlt.agt-L2G.5D-1	GLADIUS	5D-298763139
Anthesis Date	Performance		SG	5D	61.3613	-0.8603	Julien days			0.0045	1.7532	QFlt.agt-SG.5D-1	GLADIUS	5D-342356828
Grain Yield	Performance		L2G	5D	64.0711	-61.6631	kg ha-1			0.0019	2.0883	QYld.agt-L2G.5D	GLADIUS	5D-359165968
Grain Yield	Responsive	Anthesis average maximum temperature (°C)	SM	5D	89.8765	29.8184	kg ha-1 °C-1	141.514	kg ha-1	0.0172	1.2334	QYld.agt-SM.5D-1	SCOUT	5D-429527649
Anthesis Date	Performance		SM	5D	103.778	-3.418	Julien days			<0.001	17.8411	QFlt.agt-SM.5D	MACE	5D-441011633
Anthesis Date	Performance		SG	5D	103.778	-2.0816	Julien days			<0.001	9.3295	QFlt.agt-SG.5D-2	GLADIUS	5D-441011633
Grain Yield	Responsive	Anthesis number of days > 30°C	SM	5D	103.778	33.1107	kg ha-1 day > 30°C-1	166.354	kg ha-1	0.0306	1.0148	QYld.agt-SM.5D-2	SCOUT	5D-441011633
Test Weight	Responsive	Anthesis average maximum temperature (°C)	SG	5D	134.776	0.0455	kg hl-1 °C-1	0.215936	kg hl-1	<0.001	3.1867	QTwt.agt-SG.5D-1	SCOUT	5D-480184692
Test Weight	Responsive	Anthesis number of days > 30°C	SG	5D	134.776	0.0428	kg hl-1 day > 30°C-1	0.215035	kg hl-1	<0.001	3.0354	QTwt.agt-SG.5D-2	SCOUT	5D-480184692
Screenings	Responsive	Anthesis number of days > 30°C	SM	5D	141.769	-0.1998	% day > 30°C-1	-1.00383	%	<0.001	3.0919	QScn.agt-SM.5D	SCOUT	5D-492712691
Grain Yield	Responsive	Growing season rainfall (mm)	SM	5D	184.178	-0.6693	kg ha-1 mm-1	-252.862	kg ha-1	<0.001	3.3753	QYld.agt-SM.5D-3	MACE	5D-552199978
Test Weight	Responsive	Growing season rainfall (mm)	RG	6A	16.3631	0.0011	kg hl-1 mm-1	0.41558	kg hl-1	<0.001	3.5912	QTwt.agt-RG.6A-1	RAC1548	6A-19159190
Grain Yield	Performance		L2G	6A	44.2169	74.7123	kg ha-1			<0.001	3.2802	QYld.agt-L2G.6A-1	AUS17840	6A-49150713
Test Weight	Responsive	Grain fill number of days > 30°C	RG	6A	47.5906	-0.0298	kg hl-1 day > 30°C-1	-0.430424	kg hl-1	<0.001	3.55	QTwt.agt-RG.6A-2	GLADIUS	6A-58178685
Grain Yield	Responsive	Grain fill number of days > 30°C	L2G	6A	60.7788	10.6922	kg ha-1 day > 30°C-1	153.106	kg ha-1	0.0019	2.1004	QYld.agt-L2G.6A-2	AUS17840	6A-523172002
Screenings	Responsive	Growing season rainfall (mm)	RG	6A	103.524	0.0005	% mm-1	0.1889	%	<0.001	4.5735	QScn.agt-RG.6A	GLADIUS	6A-602606707
Test Weight	Performance		SM	6B	33.62	-0.2535	kg hl-1			<0.001	2.9428	QTwt.agt-SM.6B	MACE	6B-51182925
Test Weight	Performance		L2G	6B	60.4479	0.1531	kg hl-1			<0.001	8.036	QTwt.agt-L2G.6B	AUS17840	6B-589049007
Screenings	Performance		L2G	6B	60.4479	0.1454	%			<0.001	8.039	QScn.agt-L2G.6B	GLADIUS	6B-589049007
Screenings	Responsive	Anthesis number of days > 30°C	RG	6B	94.1637	-0.0946	% day > 30°C-1	-0.264092	%	<0.001	3.1874	QScn.agt-RG.6B	RAC1548	6B-700306794
Screenings	Responsive	Grain fill number of days > 30°C	L2G	6D	70.6961	-0.036	% day > 30°C-1	-0.5155	%	<0.001	3.1521	QScn.agt-L2G.6D-1	AUS17840	6D-351371738
Screenings	Responsive	Growing season rainfall (mm)	L2G	6D	70.6961	0.0012	% mm-1	0.45336	%	<0.001	2.8353	QScn.agt-L2G.6D-2	GLADIUS	6D-351371738
Screenings	Responsive	Grain fill average maximum temperature (°C)	L2G	6D	75.4782	-0.0493	% °C-1	-0.411384	%	0.0026	1.9643	QScn.agt-L2G.6D-3	AUS17840	6D-416720120
Test Weight	Responsive	Grain fill average maximum temperature (°C)	SM	7A	17.2102	-0.0456	kg hl-1 °C-1	-0.405422	kg hl-1	<0.001	2.8433	QTwt.agt-SM.7A-1	MACE	7A-28049426
Test Weight	Responsive	Grain fill number of days > 30°C	SM	7A	17.2102	-0.0327	kg hl-1 day > 30°C-1	-0.485473	kg hl-1	<0.001	3.771	QTwt.agt-SM.7A-2	MACE	7A-28049426
Test Weight	Responsive	Grain fill number of days > 35°C	SM	7A	17.2102	-0.0524	kg hl-1 day > 35°C-1	-0.412474	kg hl-1	<0.001	4.0228	QTwt.agt-SM.7A-3	MACE	7A-28049426
Grain Yield	Performance		SM	7A	23.0713	-67.4687	kg ha-1			0.0028	1.94	QYld.agt-SM.7A	MACE	7A-34961560
Test Weight	Responsive	Growing season rainfall (mm)	L2G	7A	52.388	0.0016	kg hl-1 mm-1	0.60448	kg hl-1	<0.001	3.2803	QTwt.agt-L2G.7A	AUS17840	7A-68794587
Test Weight	Performance		SM	7A	55.3327	-0.2279	kg hl-1			0.0012	2.2833	QTwt.agt-SM.7A-4	MACE	7A-80343318
Anthesis Date	Performance		SM	7A	55.3327	1.8395	Julien days			<0.001	9.7101	QFlt.agt-SM.7A	SCOUT	7A-80343318
Test Weight	Performance		RG	7A	72.1924	-0.2574	kg hl-1			<0.001	3.2415	QTwt.agt-RG.7A	GLADIUS	7A-130941044
Grain Yield	Performance		SG	7A	74.5211	-83.513	kg ha-1			<0.001	7.0898	QYld.agt-SG.7A	GLADIUS	7A-189643037
Test Weight	Responsive	Grain fill average maximum temperature (°C)	SG	7A	91.3017	-0.028	kg hl-1 °C-1	-0.248943	kg hl-1	0.0109	1.4088	QTwt.agt-SG.7A	GLADIUS	7A-639200518
Grain Yield	Performance		L2G	7A	116.984	-94.4151	kg ha-1			<0.001	5.2883	QYld.agt-L2G.7A	GLADIUS	7A-686543526
Anthesis Date	Performance		SM	7B	13.2839	1.625	Julien days			<0.001	7.7393	QFlt.agt-SM.7B	SCOUT	7B-6571609
Grain Yield	Responsive	Grain fill number of days > 35°C	MG	7B	47.648	20.6492	kg ha-1 day > 35°C-1	162.543	kg ha-1	<0.001	2.5473	QYld.agt-MG.7B-1	MACE	7B-108593755
Test Weight	Responsive	Anthesis number of days > 30°C	L2G	7B	46.2427	-0.1659	kg hl-1 day > 30°C-1	-0.500004	kg hl-1	<0.001	3.7348	QTwt.agt-L2G.7B	GLADIUS	7B-89273816
Grain Yield	Performance		L2G	7B	46.2427	-215.398	kg ha-1			<0.001	26.2463	QYld.agt-L2G.7B	GLADIUS	7B-85547837
Grain Yield	Responsive	Grain fill average maximum temperature (°C)	MG	7B	47.648	34.6335	kg ha-1 °C-1	307.921	kg ha-1	<0.001	3.522	QYld.agt-MG.7B-2	MACE	7B-108593755
Grain Yield	Responsive	Grain fill number of days > 35°C	L2G	7D	61.9858	26.4407	kg ha-1 day > 35°C-1	201.243	kg ha-1	<0.001	4.0767	QYld.agt-L2G.7D	AUS17840	7D-70122209
Screenings	Responsive	Grain fill number of days > 35°C	L2G	7D	61.9858	-0.0625	% day > 35°C-1	-0.475694	%	0.0015	2.1936	QScn.agt-L2G.7D-1	AUS17840	7D-70122209
Anthesis Date	Performance		L2G	7D	61.9858	-2.6619	Julien days			<0.001	22.937	QFlt.agt-L2G.7D-2	GLADIUS	7D-70122209
Screenings	Performance		SG	7D	72.2486	0.0696	%			<0.001	2.4984	QScn.agt-SG.7D	GLADIUS	7D-93792800
Test Weight	Responsive	Grain fill number of days > 30°C	L2G	7D	110.603	-0.0379	kg hl-1 day > 30°C-1	-0.542707	kg hl-1	<0.001	2.4378	QTwt.agt-L2G.7D-1	GLADIUS	7D-562422295
Test Weight	Responsive	Grain fill number of days > 35°C	L2G	7D	110.603	-0.0542	kg hl-1 day > 35°C-1	-0.412522	kg hl-1	0.0204	1.1681	QTwt.agt-L2G.7D-2	GLADIUS	7D-562422295
Screenings	Performance		L2G	7D	114.08	0.0937	%			<0.001	3.4047	QScn.agt-L2G.7D-2	GLADIUS	7D-566389956

## Sheet: Supplementary Table 3.
Supplementary Table 3.
Genetic correlations between environments for each trait and population.
Trait	Population	Environment	Angas Valley 2015	Roseworthy 2015	Winulta 2015	Angas Valley 2016	Roseworthy 2016
Grain Yield	MG	Roseworthy 2015	0.847472
		Winulta 2015	0.141197	0.0731274
		Angas Valley 2016	0.619399	0.652913	0.0989897
		Roseworthy 2016	0.763423	0.813908	0.0273912	0.854247
		Winulta 2016	0.811286	0.839579	-0.0274428	0.784384	0.897405
Grain Yield	SM	Roseworthy 2015	0.722095
		Winulta 2015	0.272497	0.376372
		Angas Valley 2016	0.194981	-0.0270321	-0.103369
		Roseworthy 2016	0.424061	0.25837	0.0134726	0.58094
		Winulta 2016	0.589406	0.278032	0.082672	0.458511	0.642012
Grain Yield	SG	Roseworthy 2015	0.74609
		Winulta 2015	0.768016	0.701767
		Angas Valley 2016	0.039362	0.0748644	0.222894
		Roseworthy 2016	0.351039	0.150124	0.294655	0.272579
		Winulta 2016	0.337236	-0.0111129	0.29262	0.348845	0.809693
Grain Yield	RG	Roseworthy 2015	0.195884
		Winulta 2015	0.356791	0.216744
		Angas Valley 2016	0.199705	-0.0404384	0.19312
		Roseworthy 2016	0.154683	-0.0434614	0.0635951	0.463746
		Winulta 2016	0.361781	-0.0127915	0.122636	0.426471	0.556527
Grain Yield	L2G	Roseworthy 2015	0.729056
		Winulta 2015	0.793954	0.814664
		Angas Valley 2016	0.410857	0.350529	0.468741
		Roseworthy 2016	0.507163	0.508417	0.615127	0.675552
		Winulta 2016	0.62529	0.659531	0.720866	0.57494	0.798289
Test Weight	MG	Roseworthy 2015	0.236768
		Winulta 2015	0.427269	0.565999
		Angas Valley 2016	0.0997468	0.682242	0.629819
		Roseworthy 2016	0.0199278	-0.191919	0.00397953	-0.0970717
		Winulta 2016	0.477017	0.0492416	0.165585	0.0534449	-0.0754214
Test Weight	SM	Roseworthy 2015	0.584277
		Winulta 2015	0.392542	0.386374
		Angas Valley 2016	0.516307	0.383513	0.258963
		Roseworthy 2016	0.115069	0.256553	0.129561	0.0815775
		Winulta 2016	0.507273	0.29808	0.36826	0.537428	-0.0603677
Test Weight	SG	Roseworthy 2015	0.720385
		Winulta 2015	0.548177	0.513746
		Angas Valley 2016	0.474306	0.349186	0.520407
		Roseworthy 2016	0.498224	0.406233	0.387629	0.452831
		Winulta 2016	0.556689	0.540666	0.440505	0.323221	0.586064
Test Weight	RG	Roseworthy 2015	0.623871
		Winulta 2015	0.645192	0.765417
		Angas Valley 2016	0.464065	0.245389	0.216327
		Roseworthy 2016	0.518681	0.469814	0.540082	0.479922
		Winulta 2016	0.549049	0.454022	0.4755	0.49954	0.764325
Test Weight	L2G	Roseworthy 2015	0.441361
		Winulta 2015	0.670949	0.695342
		Angas Valley 2016	0.537843	0.372628	0.618821
		Roseworthy 2016	0.583654	0.364961	0.491134	0.491857
		Winulta 2016	0.536442	0.358551	0.486542	0.39585	0.651192
Screenings	MG	Roseworthy 2015	0.386457
		Winulta 2015	0.684359	0.539999
		Angas Valley 2016	0.896239	0.697994	0.887554
		Roseworthy 2016	0.821885	0.573634	0.833193	0.73887
		Winulta 2016	0.926849	0.638733	0.888715	0.79798	0.943195
Screenings	SM	Roseworthy 2015	0.521742
		Winulta 2015	0.752042	0.683918
		Angas Valley 2016	0.611963	0.388422	0.254349
		Roseworthy 2016	0.0620988	0.121162	0.142962	0.114535
		Winulta 2016	0.434231	0.350256	-0.00175761	0.357198	0.0516101
Screenings	SG	Roseworthy 2015	0.299262
		Winulta 2015	0.511486	0.649978
		Angas Valley 2016	0.483866	0.254741	0.324613
		Roseworthy 2016	0.200147	0.0303559	0.263515	0.100804
		Winulta 2016	0.555537	0.449728	0.305622	0.471351	0.103935
Screenings	RG	Roseworthy 2015	0.131629
		Winulta 2015	0.614074	0.135492
		Angas Valley 2016	0.639328	0.553555	0.740745
		Roseworthy 2016	0.559279	0.570379	0.599143	0.584186
		Winulta 2016	0.494435	0.3498	0.478219	0.469821	0.653458
Screenings	L2G	Roseworthy 2015	0.162633
		Winulta 2015	0.533159	0.337799
		Angas Valley 2016	0.460265	0.342663	0.385492
		Roseworthy 2016	0.619628	0.294859	0.583587	0.430913
		Winulta 2016	0.344195	0.350131	0.275615	0.610067	0.603373
Anthesis Date	MG	Roseworthy 2016		0.405369
Anthesis Date	SM	Roseworthy 2016		0.616127
Anthesis Date	SG	Roseworthy 2016		0.613946
Anthesis Date	RG	Roseworthy 2016		0.748499
Anthesis Date	L2G	Roseworthy 2016		0.924875
